# Supplementary material for: catena-Poly[[(nitrato-κ2 O,O′)silver(I)]-μ-N,N′-bis­(3-pyridyl­methyl­idene)benzene-1,4-diamine]
Source: Acta Crystallogr Sect E Struct Rep Online. 2010 Jul 7;66(Pt 8):m903. doi: 10.1107/S1600536810025997 (PMC3007296; doi:10.1107/S1600536810025997)
Supplement: Supplementary file 1 [file e-66-0m903-sup1.cif]

##############################################################################
###                                                                        ###
###        Electronic paper (Acta Crystallographica Section E)             ###
###                                                                        ###
##############################################################################
#                                                                            #
# This CIF contains the data in a paper accepted for publication in Acta     #
# Crystallographica Section E. It conforms to the requirements of Notes      #
# for Authors for Section E, and has been peer reviewed under the auspices   #
# of the IUCr Commission on Journals.                                        #
#                                                                            #
# Full details of the Crystallographic Information File format               #
# are given in the paper "The Crystallographic Information File (CIF):       #
# a New Standard Archive File for Crystallography" by S. R. Hall, F. H.      #
# Allen and I. D. Brown [Acta Cryst. (1991), A47, 655-685].                  #
#                                                                            #
# The current version of the core CIF dictionary is obtainable from          #
# ftp://ftp.iucr.org/pub/cif_core.dic. The current version number is 2.4.    #
#                                                                            #
# Software is freely available for graphical display of the structure(s) in  #
# this CIF.  For information consult the CIF home page http://www.iucr.org/  #
# cif/home.html                                                              #
#                                                                            #
# This file may be used for bona fide research purposes within the           #
# scientific community so long as proper attribution is given to the journal # 
# article from which it was obtained.                                        #
#                                                                            #
##############################################################################
                                             
data_I
_audit_creation_method     SHELXL-97
_chemical_name_systematic
;
<i>catena</i>-Poly[[(nitrato-\k^2^<i>O</i>,<i>O</i>')silver(I)]-\m-
<i>N</i>,<i>N</i>'-bis(3-pyridylmethylidene)benzene-1,4-diamine]
;
_chemical_name_common     ?
_chemical_formula_moiety     'C18 H14 Ag N5 O3'
_chemical_formula_sum     'C18 H14 Ag N5 O3'
_chemical_formula_iupac     '[Ag (N O3) (C18 H14 N4)]'
_chemical_formula_weight     456.21
_chemical_melting_point     ?
_symmetry_cell_setting     triclinic
_symmetry_space_group_name_H-M     'P -1'
_symmetry_space_group_name_Hall     '-P 1'
loop_
    _symmetry_equiv_pos_as_xyz
    'x, y, z'
    '-x, -y, -z'
_cell_length_a     9.2148(18)
_cell_length_b     9.771(2)
_cell_length_c     10.800(2)
_cell_angle_alpha     81.51(3)
_cell_angle_beta     74.27(3)
_cell_angle_gamma     66.52(3)
_cell_volume     857.6(4)
_cell_formula_units_Z     2
_cell_measurement_reflns_used     3891
_cell_measurement_theta_min     3.07
_cell_measurement_theta_max     27.47
_cell_measurement_temperature     293(2)
_exptl_crystal_description     block
_exptl_crystal_colour     colorless
_exptl_crystal_size_max     0.31
_exptl_crystal_size_mid     0.30
_exptl_crystal_size_min     0.08
_exptl_crystal_density_diffrn     1.767
_exptl_crystal_density_meas     ?
_exptl_crystal_density_method     'not measured'
_exptl_crystal_F_000     456
_exptl_absorpt_coefficient_mu     1.206
_exptl_absorpt_correction_type     multi-scan
_exptl_absorpt_process_details     '(ABSCOR; Higashi, 1995)'
_exptl_absorpt_correction_T_min     0.7047
_exptl_absorpt_correction_T_max     0.9076
_diffrn_ambient_temperature     293(2)
_diffrn_radiation_type     MoK\a
_diffrn_radiation_wavelength     0.71073
_diffrn_radiation_source     'fine-focus sealed tube'
_diffrn_radiation_monochromator     graphite
_diffrn_measurement_device_type     'Rigaku R-AXIS RAPID'
_diffrn_measurement_method     '\w scans'
_diffrn_detector_area_resol_mean     10
_diffrn_reflns_number     8493
_diffrn_reflns_av_R_equivalents     0.0192
_diffrn_reflns_av_sigmaI/netI     0.0254
_diffrn_reflns_theta_min     3.07
_diffrn_reflns_theta_max     27.47
_diffrn_reflns_theta_full     27.47
_diffrn_measured_fraction_theta_max     0.992
_diffrn_measured_fraction_theta_full     0.992
_diffrn_reflns_limit_h_min     -11
_diffrn_reflns_limit_h_max     11
_diffrn_reflns_limit_k_min     -12
_diffrn_reflns_limit_k_max     12
_diffrn_reflns_limit_l_min     -13
_diffrn_reflns_limit_l_max     14
_diffrn_standards_number     ?
_diffrn_standards_interval_count     ?
_diffrn_standards_interval_time     ?
_diffrn_standards_decay_%     ?
_reflns_number_total     3891
_reflns_number_gt     3163
_reflns_threshold_expression     I>2\s(I)
_refine_ls_structure_factor_coef     Fsqd
_refine_ls_matrix_type     full
_refine_ls_R_factor_all     0.0426
_refine_ls_R_factor_gt     0.0324
_refine_ls_wR_factor_gt     0.0899
_refine_ls_wR_factor_ref     0.0943
_refine_ls_goodness_of_fit_ref     1.100
_refine_ls_restrained_S_all     1.100
_refine_ls_number_reflns     3891
_refine_ls_number_parameters     244
_refine_ls_number_restraints     0
_refine_ls_hydrogen_treatment     constr
_refine_ls_weighting_scheme     calc
_refine_ls_weighting_details
                 'calc w=1/[\s^2^(Fo^2^)+(0.0590P)^2^] where P=(Fo^2^+2Fc^2^)/3'
_atom_sites_solution_hydrogens     geom
_atom_sites_solution_primary     direct
_atom_sites_solution_secondary     difmap
_refine_ls_shift/su_max     0.002
_refine_ls_shift/su_mean     0.000
_refine_diff_density_max     0.722
_refine_diff_density_min     -0.288
_refine_ls_extinction_method     none
_refine_ls_extinction_coef     ?
loop_
    _atom_type_symbol
    _atom_type_description
    _atom_type_scat_dispersion_real
    _atom_type_scat_dispersion_imag
    _atom_type_scat_source
    'C' 'C' 0.0033 0.0016
                         'International Tables Vol C Tables 4.2.6.8 and 6.1.1.4'
    'H' 'H' 0.0000 0.0000
                         'International Tables Vol C Tables 4.2.6.8 and 6.1.1.4'
    'N' 'N' 0.0061 0.0033
                         'International Tables Vol C Tables 4.2.6.8 and 6.1.1.4'
    'O' 'O' 0.0106 0.0060
                         'International Tables Vol C Tables 4.2.6.8 and 6.1.1.4'
    'Ag' 'Ag' -0.8971 1.1015
                         'International Tables Vol C Tables 4.2.6.8 and 6.1.1.4'
_computing_data_collection     'RAPID-AUTO (Rigaku, 1998)'
_computing_cell_refinement     'RAPID-AUTO (Rigaku, 1998)'
_computing_data_reduction     'RAPID-AUTO (Rigaku, 1998)'
_computing_structure_solution     'SHELXS97 (Sheldrick, 2008)'
_computing_structure_refinement     'SHELXL97 (Sheldrick, 2008)'
_computing_molecular_graphics     'DIAMOND (Brandenburg, 1999)'
_computing_publication_material     'SHELXL97 (Sheldrick, 2008)'
loop_
    _atom_site_type_symbol
    _atom_site_label
    _atom_site_fract_x
    _atom_site_fract_y
    _atom_site_fract_z
    _atom_site_U_iso_or_equiv
    _atom_site_adp_type
    _atom_site_calc_flag
    _atom_site_refinement_flags
    _atom_site_occupancy
    _atom_site_disorder_assembly
    _atom_site_disorder_group
    Ag Ag1 1.45799(2) 0.37548(2) 0.45603(2) 0.05309(11) Uani d . 1 . .
    N N1 1.2254(3) 0.3738(2) 0.5682(2) 0.0379(5) Uani d . 1 . .
    N N2 0.6797(3) 0.6198(2) 0.8049(2) 0.0394(5) Uani d . 1 . .
    N N3 0.1476(3) 1.1322(2) 1.0027(2) 0.0451(5) Uani d . 1 . .
    N N4 -0.3549(3) 1.3921(2) 1.2898(2) 0.0409(5) Uani d . 1 . .
    N N5 1.7214(3) 0.1260(3) 0.5841(3) 0.0519(6) Uani d . 1 . .
    O O1 1.8206(4) 0.0262(4) 0.6349(3) 0.0910(9) Uani d . 1 . .
    O O2 1.6959(3) 0.2598(3) 0.5904(3) 0.0794(8) Uani d . 1 . .
    O O3 1.6440(4) 0.0949(3) 0.5224(3) 0.0686(7) Uani d . 1 . .
    C C1 1.2039(3) 0.2446(3) 0.5801(3) 0.0447(6) Uani d . 1 . .
    H H1A 1.2915 0.1601 0.5462 0.054 Uiso calc R 1 . .
    C C2 1.0576(4) 0.2313(3) 0.6405(3) 0.0530(7) Uani d . 1 . .
    H H2A 1.0457 0.1405 0.6437 0.064 Uiso calc R 1 . .
    C C3 0.9290(3) 0.3543(3) 0.6960(3) 0.0468(6) Uani d . 1 . .
    H H3A 0.8302 0.3470 0.7394 0.056 Uiso calc R 1 . .
    C C4 0.9491(3) 0.4889(3) 0.6862(2) 0.0338(5) Uani d . 1 . .
    C C5 1.0982(3) 0.4942(3) 0.6205(2) 0.0358(5) Uani d . 1 . .
    H H5A 1.1113 0.5850 0.6119 0.043 Uiso calc R 1 . .
    C C6 0.8148(3) 0.6244(3) 0.7420(2) 0.0373(5) Uani d . 1 . .
    H H6A 0.8299 0.7145 0.7306 0.045 Uiso calc R 1 . .
    C C7 0.5498(3) 0.7521(3) 0.8539(2) 0.0356(5) Uani d . 1 . .
    C C8 0.4388(3) 0.7368(3) 0.9655(3) 0.0426(6) Uani d . 1 . .
    H H8A 0.4528 0.6424 1.0046 0.051 Uiso calc R 1 . .
    C C9 0.3077(3) 0.8597(3) 1.0195(3) 0.0464(7) Uani d . 1 . .
    H H9A 0.2364 0.8481 1.0960 0.056 Uiso calc R 1 . .
    C C10 0.2824(3) 1.0000(3) 0.9596(2) 0.0379(5) Uani d . 1 . .
    C C11 0.3917(4) 1.0142(3) 0.8472(3) 0.0492(7) Uani d . 1 . .
    H H11A 0.3757 1.1081 0.8065 0.059 Uiso calc R 1 . .
    C C12 0.5248(3) 0.8915(3) 0.7937(3) 0.0475(7) Uani d . 1 . .
    H H12A 0.5968 0.9031 0.7176 0.057 Uiso calc R 1 . .
    C C13 0.0370(3) 1.1306(3) 1.0983(3) 0.0421(6) Uani d . 1 . .
    H H13A 0.0434 1.0412 1.1449 0.051 Uiso calc R 1 . .
    C C14 -0.1040(3) 1.2686(3) 1.1388(2) 0.0372(5) Uani d . 1 . .
    C C15 -0.2228(3) 1.2683(3) 1.2502(3) 0.0405(6) Uani d . 1 . .
    H H15A -0.2108 1.1795 1.2992 0.049 Uiso calc R 1 . .
    C C16 -0.3680(3) 1.5191(3) 1.2194(3) 0.0432(6) Uani d . 1 . .
    H H16A -0.4579 1.6051 1.2464 0.052 Uiso calc R 1 . .
    C C17 -0.2541(3) 1.5289(3) 1.1081(3) 0.0456(6) Uani d . 1 . .
    H H17A -0.2665 1.6197 1.0622 0.055 Uiso calc R 1 . .
    C C18 -0.1215(3) 1.4008(3) 1.0666(3) 0.0408(6) Uani d . 1 . .
    H H18A -0.0447 1.4036 0.9909 0.049 Uiso calc R 1 . .
loop_
    _atom_site_aniso_label
    _atom_site_aniso_U_11
    _atom_site_aniso_U_22
    _atom_site_aniso_U_33
    _atom_site_aniso_U_12
    _atom_site_aniso_U_13
    _atom_site_aniso_U_23
    Ag1 0.03204(13) 0.06102(16) 0.05624(16) -0.01785(10) 0.01587(10)
                                                                    -0.02131(11)
    N1 0.0264(10) 0.0419(10) 0.0382(11) -0.0094(9) 0.0035(8) -0.0110(9)
    N2 0.0282(10) 0.0374(10) 0.0411(11) -0.0048(8) 0.0019(9) -0.0082(9)
    N3 0.0340(11) 0.0366(10) 0.0471(12) -0.0048(9) 0.0079(10) -0.0068(10)
    N4 0.0270(10) 0.0442(11) 0.0430(12) -0.0088(9) 0.0045(9) -0.0137(10)
    N5 0.0433(13) 0.0540(14) 0.0494(14) -0.0170(12) 0.0032(11) -0.0059(12)
    O1 0.0671(18) 0.092(2) 0.106(2) -0.0279(16) -0.0287(17) 0.0307(18)
    O2 0.0651(16) 0.0626(14) 0.111(2) -0.0149(12) -0.0198(16) -0.0331(14)
    O3 0.0859(19) 0.0556(12) 0.0735(16) -0.0326(13) -0.0263(14) 0.0020(12)
    C1 0.0350(13) 0.0367(12) 0.0483(15) -0.0050(11) 0.0031(11) -0.0087(11)
    C2 0.0443(16) 0.0356(12) 0.067(2) -0.0132(12) 0.0051(14) -0.0053(13)
    C3 0.0344(13) 0.0434(13) 0.0524(16) -0.0143(11) 0.0057(12) -0.0025(12)
    C4 0.0253(11) 0.0378(11) 0.0317(11) -0.0066(9) -0.0010(9) -0.0074(10)
    C5 0.0282(11) 0.0388(12) 0.0369(12) -0.0109(10) -0.0007(10) -0.0091(10)
    C6 0.0268(11) 0.0417(12) 0.0390(13) -0.0084(10) -0.0023(10) -0.0123(11)
    C7 0.0240(11) 0.0386(12) 0.0380(12) -0.0080(9) -0.0003(10) -0.0071(10)
    C8 0.0297(12) 0.0362(12) 0.0475(15) -0.0064(10) 0.0032(11) -0.0002(11)
    C9 0.0316(13) 0.0423(13) 0.0453(15) -0.0056(11) 0.0096(11) -0.0022(12)
    C10 0.0283(12) 0.0352(11) 0.0406(13) -0.0074(10) 0.0033(10) -0.0073(10)
    C11 0.0411(14) 0.0357(12) 0.0488(16) -0.0065(11) 0.0100(12) 0.0018(12)
    C12 0.0365(14) 0.0432(13) 0.0432(14) -0.0090(11) 0.0132(11) -0.0034(12)
    C13 0.0336(13) 0.0327(11) 0.0468(14) -0.0070(10) 0.0049(11) -0.0053(11)
    C14 0.0269(11) 0.0363(11) 0.0413(13) -0.0084(10) 0.0016(10) -0.0091(10)
    C15 0.0324(12) 0.0390(12) 0.0420(13) -0.0117(10) 0.0026(11) -0.0044(11)
    C16 0.0290(12) 0.0416(13) 0.0487(15) -0.0033(10) -0.0023(11) -0.0127(12)
    C17 0.0398(14) 0.0408(13) 0.0461(15) -0.0073(11) -0.0069(12) -0.0004(12)
    C18 0.0319(12) 0.0431(13) 0.0391(13) -0.0113(11) 0.0022(10) -0.0052(11)
loop_
    _geom_bond_atom_site_label_1
    _geom_bond_atom_site_label_2
    _geom_bond_site_symmetry_2
    _geom_bond_distance
    _geom_bond_publ_flag
    Ag1 N1 . 2.162(2) y
    Ag1 N4 1_744 2.163(2) y
    Ag1 O2 . 2.731(3) y
    Ag1 O3 . 2.704(3) y
    Ag1 Ag1 2_866 3.1631(8) ?
    N1 C1 . 1.337(4) ?
    N1 C5 . 1.347(3) ?
    N2 C6 . 1.261(3) ?
    N2 C7 . 1.417(3) ?
    N3 C13 . 1.242(3) ?
    N3 C10 . 1.419(3) ?
    N4 C16 . 1.336(4) ?
    N4 C15 . 1.351(3) ?
    N5 O1 . 1.221(4) ?
    N5 O3 . 1.240(4) ?
    N5 O2 . 1.242(4) ?
    C1 C2 . 1.378(4) ?
    C1 H1A . 0.9300 ?
    C2 C3 . 1.379(4) ?
    C2 H2A . 0.9300 ?
    C3 C4 . 1.385(4) ?
    C3 H3A . 0.9300 ?
    C4 C5 . 1.382(3) ?
    C4 C6 . 1.474(3) ?
    C5 H5A . 0.9300 ?
    C6 H6A . 0.9300 ?
    C7 C12 . 1.378(4) ?
    C7 C8 . 1.386(3) ?
    C8 C9 . 1.382(3) ?
    C8 H8A . 0.9300 ?
    C9 C10 . 1.385(4) ?
    C9 H9A . 0.9300 ?
    C10 C11 . 1.381(4) ?
    C11 C12 . 1.388(4) ?
    C11 H11A . 0.9300 ?
    C12 H12A . 0.9300 ?
    C13 C14 . 1.472(3) ?
    C13 H13A . 0.9300 ?
    C14 C18 . 1.382(4) ?
    C14 C15 . 1.390(3) ?
    C15 H15A . 0.9300 ?
    C16 C17 . 1.385(4) ?
    C16 H16A . 0.9300 ?
    C17 C18 . 1.382(4) ?
    C17 H17A . 0.9300 ?
    C18 H18A . 0.9300 ?
loop_
    _geom_angle_atom_site_label_1
    _geom_angle_atom_site_label_2
    _geom_angle_atom_site_label_3
    _geom_angle_site_symmetry_1
    _geom_angle_site_symmetry_3
    _geom_angle
    _geom_angle_publ_flag
    N1 Ag1 N4 . 1_744 159.44(9) ?
    N1 Ag1 Ag1 . 2_866 111.41(6) ?
    N4 Ag1 Ag1 1_744 2_866 79.97(7) ?
    N1 Ag1 O2 . . 112.93(10) ?
    N1 Ag1 O3 . . 97.63(10) ?
    N4 Ag1 O2 1_744 . 87.07(9) ?
    N4 Ag1 O3 1_744 . 92.98(9) ?
    C1 N1 C5 . . 117.7(2) ?
    C1 N1 Ag1 . . 117.05(16) ?
    C5 N1 Ag1 . . 125.13(18) ?
    C6 N2 C7 . . 120.2(2) ?
    C13 N3 C10 . . 121.8(2) ?
    C16 N4 C15 . . 117.8(2) ?
    C16 N4 Ag1 . 1_366 122.67(17) ?
    C15 N4 Ag1 . 1_366 119.45(18) ?
    O1 N5 O3 . . 119.9(3) ?
    O1 N5 O2 . . 122.2(3) ?
    O3 N5 O2 . . 117.9(3) ?
    N1 C1 C2 . . 122.8(2) ?
    N1 C1 H1A . . 118.6 ?
    C2 C1 H1A . . 118.6 ?
    C1 C2 C3 . . 119.1(3) ?
    C1 C2 H2A . . 120.5 ?
    C3 C2 H2A . . 120.5 ?
    C2 C3 C4 . . 119.1(3) ?
    C2 C3 H3A . . 120.5 ?
    C4 C3 H3A . . 120.5 ?
    C5 C4 C3 . . 118.3(2) ?
    C5 C4 C6 . . 120.4(2) ?
    C3 C4 C6 . . 121.3(2) ?
    N1 C5 C4 . . 123.0(2) ?
    N1 C5 H5A . . 118.5 ?
    C4 C5 H5A . . 118.5 ?
    N2 C6 C4 . . 120.9(2) ?
    N2 C6 H6A . . 119.6 ?
    C4 C6 H6A . . 119.6 ?
    C12 C7 C8 . . 119.2(2) ?
    C12 C7 N2 . . 123.7(2) ?
    C8 C7 N2 . . 117.0(2) ?
    C9 C8 C7 . . 121.0(2) ?
    C9 C8 H8A . . 119.5 ?
    C7 C8 H8A . . 119.5 ?
    C8 C9 C10 . . 120.0(2) ?
    C8 C9 H9A . . 120.0 ?
    C10 C9 H9A . . 120.0 ?
    C11 C10 C9 . . 118.7(2) ?
    C11 C10 N3 . . 116.5(2) ?
    C9 C10 N3 . . 124.8(2) ?
    C10 C11 C12 . . 121.4(3) ?
    C10 C11 H11A . . 119.3 ?
    C12 C11 H11A . . 119.3 ?
    C7 C12 C11 . . 119.6(2) ?
    C7 C12 H12A . . 120.2 ?
    C11 C12 H12A . . 120.2 ?
    N3 C13 C14 . . 120.8(2) ?
    N3 C13 H13A . . 119.6 ?
    C14 C13 H13A . . 119.6 ?
    C18 C14 C15 . . 118.7(2) ?
    C18 C14 C13 . . 120.7(2) ?
    C15 C14 C13 . . 120.7(2) ?
    N4 C15 C14 . . 122.5(2) ?
    N4 C15 H15A . . 118.8 ?
    C14 C15 H15A . . 118.8 ?
    N4 C16 C17 . . 123.2(2) ?
    N4 C16 H16A . . 118.4 ?
    C17 C16 H16A . . 118.4 ?
    C18 C17 C16 . . 118.5(3) ?
    C18 C17 H17A . . 120.7 ?
    C16 C17 H17A . . 120.7 ?
    C14 C18 C17 . . 119.3(2) ?
    C14 C18 H18A . . 120.3 ?
    C17 C18 H18A . . 120.3 ?
loop_
    _geom_hbond_atom_site_label_D
    _geom_hbond_atom_site_label_H
    _geom_hbond_atom_site_label_A
    _geom_hbond_site_symmetry_A
    _geom_hbond_distance_DH
    _geom_hbond_distance_HA
    _geom_hbond_distance_DA
    _geom_hbond_angle_DHA
    C1 H1A O3 2_856 0.93 2.50 3.276(4) 141
    C16 H16A O2 2_677 0.93 2.44 3.280(4) 151
data_global
_journal_date_recd_electronic     2010-06-13
_journal_date_accepted     2010-07-01
_journal_name_full     'Acta Crystallographica, Section E'
_journal_year     2010
_journal_volume     66
_journal_issue      8
_journal_page_first     m903
_journal_page_last     m903
_journal_paper_category     QM
_journal_coeditor_code     HY2324
_publ_contact_author_name     'Yong-Hao Liu'
_publ_contact_author_address
;
Department of Physics
Daqing Normal University
Daqing, 163712
People's Republic of China
;
_publ_contact_author_email     'yonghaoliu1980@163.com'
_publ_contact_author_fax     ?
_publ_contact_author_phone     '+86 459 5510107'
_publ_section_title
;\
<i>catena</i>-Poly[[(nitrato-\k^2^<i>O</i>,<i>O</i>')silver(I)]-\m-<i>N</i>,\
<i>N</i>'-bis(3-pyridylmethylidene)benzene-1,4-diamine]
;
loop_
    _publ_author_name
    _publ_author_footnote
    _publ_author_address
    'Liu, Yong-Hao' .
;
Department of Physics
Daqing Normal University
Daqing, 163712
People's Republic of China
;
    'Xu, Quan' .
;
Department of Physics
Daqing Normal University
Daqing, 163712
People's Republic of China
;
    'Han, Zhi-You' .
;
Department of Physics
Daqing Normal University
Daqing, 163712
People's Republic of China
;
