# Supplementary material for: catena-Poly[[(nitrato-κ2 O,O′)silver(I)]-μ-N,N′-bis­(3-pyridyl­methyl­idene)benzene-1,4-diamine]
Source: Acta Crystallogr Sect E Struct Rep Online. 2010 Jul 7;66(Pt 8):m903. doi: 10.1107/S1600536810025997 (PMC3007296; doi:10.1107/S1600536810025997)
Supplement: Supplementary file 2 [file e-66-0m903-Isup2.hkl]

# 
# h,k,l, Fc-squared, Fo-squared, sigma(Fo-squared) and status flag 
# 
data_I
_shelx_title ' p1 in P-1' 
_shelx_refln_list_code          4 
_shelx_F_calc_maximum      196.31 
_exptl_crystal_F_000       456.00 
_reflns_d_resolution_high  0.7705 
 
loop_ 
 _symmetry_equiv_pos_as_xyz 
 'x, y, z' 
 '-x, -y, -z' 
 
_cell_length_a     9.2148 
_cell_length_b     9.7707 
_cell_length_c    10.8001 
_cell_angle_alpha  81.515 
_cell_angle_beta   74.272 
_cell_angle_gamma  66.517 
 
_shelx_F_squared_multiplier     1.000 
 
loop_ 
 _refln_index_h 
 _refln_index_k 
 _refln_index_l 
 _refln_F_squared_calc 
 _refln_F_squared_meas 
 _refln_F_squared_sigma 
 _refln_observed_status 
   2   0   0      627.93      585.80     17.65 o 
   3   0   0     1449.83     1335.14     13.46 o 
   4   0   0      559.81      552.83     10.33 o 
   5   0   0      451.00      475.87      8.07 o 
   6   0   0        6.74        5.75      2.17 o 
   7   0   0        5.27        8.95      3.10 o 
   8   0   0      404.52      406.36      7.24 o 
   9   0   0      271.39      272.56      8.61 o 
  10   0   0      243.92      231.27      6.33 o 
  -9   1   0       18.22       13.70      3.26 o 
  -8   1   0       28.62       26.58      3.06 o 
  -7   1   0     1247.20     1236.32     14.43 o 
  -6   1   0       85.06       86.79      4.60 o 
  -5   1   0     2180.33     2134.15     21.67 o 
  -4   1   0     4220.59     4309.78     42.39 o 
  -3   1   0     3928.44     4160.60     88.58 o 
  -2   1   0     3064.87     3261.88     52.53 o 
  -1   1   0      814.79      809.93      8.18 o 
   2   1   0     2166.10     2369.89     22.53 o 
   3   1   0        3.03        3.71      2.42 o 
   4   1   0     2377.68     2462.01     25.42 o 
   5   1   0      872.72      832.61     11.63 o 
   6   1   0      881.51      918.28     11.77 o 
   7   1   0      741.09      724.91     25.62 o 
   8   1   0      591.64      607.99     11.77 o 
   9   1   0     1123.83     1121.60     15.48 o 
  10   1   0      412.73      390.11      8.48 o 
  -9   2   0      141.75      191.16     18.30 o 
  -8   2   0      656.03      641.48     17.44 o 
  -7   2   0      711.87      675.85      9.00 o 
  -6   2   0     1058.25     1037.97     14.53 o 
  -5   2   0     1185.44     1180.24     13.61 o 
  -4   2   0      933.38      904.84     13.88 o 
  -3   2   0      188.26      325.24      8.50 o 
  -2   2   0     3137.10     3289.83    106.77 o 
  -1   2   0     1829.14     1900.56     42.15 o 
   0   2   0       28.72       30.32      1.77 o 
   1   2   0     2469.99     2579.69     24.35 o 
   2   2   0     6429.05     7363.64     79.30 o 
   3   2   0       82.03       79.69      4.41 o 
   4   2   0     5186.83     5245.68    108.93 o 
   5   2   0     2647.53     2610.46     37.99 o 
   6   2   0     1708.29     1717.93     18.79 o 
   7   2   0     1176.36     1125.41     20.77 o 
   8   2   0      245.38      228.38      7.64 o 
   9   2   0        3.84        5.90      3.90 o 
  10   2   0       72.41       73.14      4.29 o 
  11   2   0       36.80       42.08     10.76 o 
  -8   3   0      344.81      335.87      8.50 o 
  -7   3   0      268.05      279.80      5.11 o 
  -6   3   0      456.93      413.08      7.24 o 
  -5   3   0      740.33      736.06     21.42 o 
  -4   3   0      341.85      325.16      5.56 o 
  -3   3   0      253.80      291.79      4.39 o 
  -2   3   0        0.18        2.10      1.51 o 
  -1   3   0      970.00      932.90      7.46 o 
   0   3   0     2292.88     2274.60     16.00 o 
   1   3   0     6549.85     7135.34     56.38 o 
   2   3   0     2459.57     2400.19     47.47 o 
   3   3   0     4547.65     4623.26     50.77 o 
   4   3   0     3745.32     3744.04     39.34 o 
   5   3   0     1775.49     1708.23     43.81 o 
   6   3   0     1464.89     1427.22     18.65 o 
   7   3   0      369.04      365.36     11.62 o 
   8   3   0       16.42       18.95      6.57 o 
   9   3   0       19.75       24.73      5.27 o 
  10   3   0       26.02       46.15     17.97 o 
  11   3   0       55.93       48.22      6.13 o 
  -7   4   0       19.64       21.81      1.85 o 
  -6   4   0      212.08      183.57      3.72 o 
  -5   4   0       63.38       68.93      2.91 o 
  -4   4   0      198.19      214.89      3.78 o 
  -3   4   0      525.81      507.82     14.71 o 
  -2   4   0     1153.35     1119.76     11.84 o 
  -1   4   0     1342.69     1317.76     10.97 o 
   0   4   0     3343.68     3277.71     23.93 o 
   1   4   0     5760.36     6225.98     54.90 o 
   2   4   0     1607.45     1419.75     16.81 o 
   3   4   0      949.22      902.98     18.62 o 
   4   4   0      500.18      479.51      9.19 o 
   5   4   0      439.08      447.21     10.01 o 
   6   4   0      247.11      294.19      8.07 o 
   7   4   0       61.13       66.25      6.21 o 
   8   4   0      101.42      124.76      7.01 o 
   9   4   0      310.43      307.29      9.23 o 
  10   4   0      312.09      333.64     12.51 o 
  11   4   0      155.44      177.42      8.51 o 
  -7   5   0       61.41       55.11      8.18 o 
  -6   5   0      221.93      217.51      3.26 o 
  -5   5   0      110.45      109.34      3.40 o 
  -4   5   0      665.98      686.16     17.13 o 
  -3   5   0      858.80      831.74      7.45 o 
  -2   5   0      265.93      261.26      5.08 o 
  -1   5   0     1743.27     1742.26     16.22 o 
   0   5   0      717.12      718.67      6.87 o 
   1   5   0      241.69      260.20      4.41 o 
   2   5   0      123.20      115.05      3.29 o 
   3   5   0       72.67       86.20      5.37 o 
   4   5   0      444.67      457.01     14.42 o 
   5   5   0      409.97      385.16      9.71 o 
   6   5   0      511.47      489.13     14.27 o 
   7   5   0     1087.81     1104.44     21.10 o 
   8   5   0      845.76      830.83     18.74 o 
   9   5   0      554.07      542.91     12.81 o 
  10   5   0       93.91      101.31      7.96 o 
  11   5   0      188.77      188.01     12.25 o 
  -6   6   0      207.31      202.14      9.69 o 
  -5   6   0      296.60      270.92      4.49 o 
  -4   6   0      251.70      232.40      4.89 o 
  -3   6   0      205.54      196.49      6.94 o 
  -2   6   0      461.36      452.34      5.44 o 
  -1   6   0      659.89      650.56      6.32 o 
   0   6   0       81.60       85.12      3.16 o 
   1   6   0       69.20       63.79      2.89 o 
   2   6   0      725.32      674.04      7.36 o 
   3   6   0       80.02       47.88      5.70 o 
   4   6   0      849.60      855.16     14.37 o 
   5   6   0     1686.66     1600.20     20.47 o 
   6   6   0      810.73      798.06     14.83 o 
   7   6   0      715.81      701.46     12.17 o 
   8   6   0      597.55      577.12     11.46 o 
   9   6   0      265.68      273.23      8.49 o 
  10   6   0       45.46       45.15      6.97 o 
  11   6   0       31.42       25.83      5.88 o 
  -5   7   0      138.18      155.42     14.85 o 
  -4   7   0       89.22       74.48      2.59 o 
  -3   7   0        0.13        1.64      2.16 o 
  -2   7   0      303.05      300.49      5.34 o 
  -1   7   0      131.69      129.79      3.32 o 
   0   7   0      217.70      229.18      4.96 o 
   1   7   0      228.62      224.15      7.07 o 
   2   7   0      483.95      453.59      6.98 o 
   3   7   0      722.56      705.37     13.51 o 
   4   7   0     1435.34     1471.90     21.39 o 
   5   7   0      867.73      852.46     13.47 o 
   6   7   0      163.20      153.86      6.91 o 
   7   7   0     1632.87     1653.95     25.55 o 
   8   7   0        3.00        4.50      6.39 o 
   9   7   0       12.91       14.78      7.04 o 
  10   7   0       32.35       40.90     10.66 o 
  11   7   0       54.08       62.35      6.96 o 
  -5   8   0       15.45       12.49      6.46 o 
  -4   8   0       37.76       41.76      6.89 o 
  -3   8   0       41.70       48.74      5.35 o 
  -2   8   0       63.33       66.64      9.01 o 
  -1   8   0      528.59      519.24      5.94 o 
   0   8   0     3259.68     3163.72     44.68 o 
   1   8   0      102.85      107.46      4.25 o 
   2   8   0      263.58      270.70      6.70 o 
   3   8   0      276.00      262.87      7.32 o 
   4   8   0      116.53      120.41      6.17 o 
   5   8   0       56.80       70.18      6.01 o 
   6   8   0       36.39       35.78      6.95 o 
   7   8   0        1.11        4.40      5.10 o 
   8   8   0      349.21      316.27     11.65 o 
   9   8   0      160.20      140.08      9.89 o 
  10   8   0      106.11      104.23     13.67 o 
  -4   9   0       46.93       49.51      7.10 o 
  -3   9   0      106.40      113.45      7.96 o 
  -2   9   0       49.06       55.43      3.48 o 
  -1   9   0      193.44      200.55      5.70 o 
   0   9   0      212.54      209.33      5.50 o 
   1   9   0        0.23       -2.55      4.79 o 
   2   9   0        2.37        2.05      3.21 o 
   3   9   0        0.35        3.49      3.91 o 
   4   9   0      172.81      145.80      6.26 o 
   5   9   0       24.05       19.95      4.44 o 
   6   9   0       42.72       54.74     14.42 o 
   7   9   0       83.50       84.16      8.69 o 
   8   9   0      226.95      248.96      9.42 o 
   9   9   0      646.56      610.81     14.51 o 
  10   9   0       70.35       86.76     27.88 o 
  -2  10   0       45.85       43.48      7.10 o 
  -1  10   0       21.73       27.32      8.72 o 
   0  10   0        0.22        3.60      2.89 o 
   1  10   0        3.14        2.40      3.12 o 
   2  10   0       65.68       64.85      7.37 o 
   3  10   0        7.19       10.60      3.89 o 
   4  10   0      285.39      262.75      7.82 o 
   5  10   0       52.23       66.75      9.38 o 
   6  10   0      165.14      175.68      6.87 o 
   7  10   0       77.27       76.34      9.00 o 
   8  10   0       17.20       26.72      6.84 o 
   9  10   0       13.99       18.42      9.03 o 
  -1  11   0       14.28       11.62      6.24 o 
   0  11   0       26.59       35.54      6.09 o 
   1  11   0      207.66      212.80      7.59 o 
   2  11   0       29.06       24.73      3.68 o 
   3  11   0       91.43       98.21      5.95 o 
   4  11   0      101.04      113.82      6.30 o 
   5  11   0       47.35       54.58      5.37 o 
   6  11   0       26.91       32.07      4.75 o 
   7  11   0       24.78       30.34      5.19 o 
   8  11   0        9.98       16.21      6.84 o 
   2  12   0        0.18        6.23      4.60 o 
   3  12   0       27.12       25.06      4.01 o 
   4  12   0       18.28       16.47      4.84 o 
   5  12   0        9.91       12.05      4.68 o 
   6  12   0        2.51        5.06      4.77 o 
   7  12   0        3.68        0.22      4.77 o 
  -6 -12   1        5.84       -0.95      5.56 o 
  -5 -12   1        1.63        7.87      4.23 o 
  -4 -12   1       33.00       60.52     13.76 o 
  -3 -12   1       52.25       44.77      5.41 o 
  -2 -12   1       16.11       14.84      4.36 o 
  -8 -11   1       85.08       96.46     15.50 o 
  -7 -11   1       35.45       36.10      7.22 o 
  -6 -11   1       93.40      106.35      8.25 o 
  -5 -11   1        6.80       10.59      4.37 o 
  -4 -11   1       31.93       36.75      4.33 o 
  -3 -11   1       92.46      103.77      7.91 o 
  -2 -11   1       17.17       14.03      3.60 o 
  -1 -11   1        1.58       -3.14      3.39 o 
   0 -11   1        6.23        6.82      4.17 o 
   1 -11   1       11.93       12.33      4.65 o 
  -9 -10   1      143.29      140.62      9.66 o 
  -8 -10   1      156.94      158.75      9.66 o 
  -7 -10   1       61.46       79.50     17.11 o 
  -6 -10   1      142.89      150.33      8.37 o 
  -5 -10   1      112.36      105.85      6.26 o 
  -4 -10   1      207.40      192.98      6.37 o 
  -3 -10   1      103.71      102.60      5.49 o 
  -2 -10   1        3.74        5.49      4.00 o 
  -1 -10   1        1.58        1.90      2.87 o 
   0 -10   1       38.07       35.71      4.54 o 
   1 -10   1       53.33       62.74      7.75 o 
   2 -10   1       17.29        9.90      6.67 o 
 -10  -9   1       72.13       66.43      8.20 o 
  -9  -9   1      178.47      181.79      9.73 o 
  -8  -9   1      511.27      502.92     12.78 o 
  -7  -9   1       76.85       54.64     15.39 o 
  -6  -9   1       18.26       11.30      5.63 o 
  -5  -9   1       20.78       17.29      6.78 o 
  -4  -9   1        2.87        1.46      3.21 o 
  -3  -9   1       39.94       40.82      5.23 o 
  -2  -9   1       39.02       42.66      5.16 o 
  -1  -9   1      114.83      117.79      4.26 o 
   0  -9   1       50.54       51.13      3.45 o 
   1  -9   1      144.91      137.44      6.05 o 
   2  -9   1      103.69      105.36      4.95 o 
   3  -9   1       78.27       77.72      6.65 o 
   4  -9   1       96.81       89.77     12.27 o 
 -10  -8   1       25.10       21.95      7.68 o 
  -9  -8   1       35.01       34.15      8.15 o 
  -8  -8   1       27.38       25.47     11.32 o 
  -7  -8   1       96.82      121.30      9.28 o 
  -6  -8   1      210.70      226.01      8.14 o 
  -5  -8   1      118.58      125.03      8.40 o 
  -4  -8   1      307.04      309.28     15.82 o 
  -3  -8   1      601.15      554.85      9.57 o 
  -2  -8   1      375.63      377.80      8.58 o 
  -1  -8   1      575.96      584.14     10.82 o 
   0  -8   1       16.82       22.42      3.59 o 
   1  -8   1      161.78      147.29      5.19 o 
   2  -8   1       23.64       28.04      2.72 o 
   3  -8   1       59.52       61.36      9.28 o 
   4  -8   1       54.22       53.08      3.63 o 
   5  -8   1       29.76       29.06      6.46 o 
 -10  -7   1        0.00        9.21      5.52 o 
  -9  -7   1        5.52        6.60      5.24 o 
  -8  -7   1      121.21      137.22      7.35 o 
  -7  -7   1      121.82      135.44      7.45 o 
  -6  -7   1      141.01      142.67      8.58 o 
  -5  -7   1     1185.72     1184.10     17.20 o 
  -4  -7   1     1345.93     1363.00     18.57 o 
  -3  -7   1      775.88      750.15      8.96 o 
  -2  -7   1      163.28      153.12      5.92 o 
  -1  -7   1      138.02      145.39      5.36 o 
   0  -7   1      125.09      129.57      4.19 o 
   1  -7   1       80.88       77.37      3.23 o 
   2  -7   1       40.23       41.12      3.76 o 
   3  -7   1       49.03       49.88      2.77 o 
   4  -7   1      104.51      106.33      3.45 o 
   5  -7   1       80.09       67.01      2.20 o 
   6  -7   1       56.46       57.91     12.27 o 
 -11  -6   1       47.49       53.70     15.39 o 
 -10  -6   1       87.37       82.80      9.15 o 
  -9  -6   1      287.06      296.24     10.35 o 
  -8  -6   1      418.97      414.07     17.33 o 
  -7  -6   1      795.98      817.25     15.48 o 
  -6  -6   1       57.11       56.11      5.71 o 
  -5  -6   1     1213.81     1148.77     17.22 o 
  -4  -6   1      536.90      499.33      9.66 o 
  -3  -6   1     1664.26     1671.78     23.25 o 
  -2  -6   1      158.91      160.43      5.52 o 
  -1  -6   1        7.84       10.04      3.55 o 
   0  -6   1      293.45      295.96      4.71 o 
   1  -6   1     1171.41     1112.81      9.57 o 
   2  -6   1      331.83      317.53      6.50 o 
   3  -6   1        1.13        1.93      2.52 o 
   4  -6   1      198.48      209.65      6.35 o 
   5  -6   1      324.77      302.24     10.10 o 
   6  -6   1      122.36      161.02     13.78 o 
 -11  -5   1      184.20      168.41     17.22 o 
 -10  -5   1      504.59      512.97     10.55 o 
  -9  -5   1      551.10      537.66     10.60 o 
  -8  -5   1      612.39      605.24     10.76 o 
  -7  -5   1      342.82      346.64      8.61 o 
  -6  -5   1       16.84       15.01      5.73 o 
  -5  -5   1      847.30      797.08     14.14 o 
  -4  -5   1       95.47       98.28      5.25 o 
  -3  -5   1      631.46      652.96      9.59 o 
  -2  -5   1        0.65        6.61      4.10 o 
  -1  -5   1      651.69      634.46      6.61 o 
   0  -5   1     1605.34     1584.38     16.41 o 
   1  -5   1     1182.82     1105.04     12.99 o 
   2  -5   1     2143.35     2077.95     17.69 o 
   3  -5   1      643.34      661.99      7.68 o 
   4  -5   1      308.59      307.25      8.00 o 
   5  -5   1       68.23       77.16      3.82 o 
   6  -5   1      160.87      167.54      7.47 o 
   7  -5   1       46.22       55.97      7.32 o 
 -11  -4   1      200.56      194.27     23.57 o 
 -10  -4   1      171.56      181.89     13.45 o 
  -9  -4   1      380.95      345.05      9.22 o 
  -8  -4   1        2.42        2.24      4.82 o 
  -7  -4   1        0.11        6.06      4.89 o 
  -6  -4   1      118.60      146.95      7.00 o 
  -5  -4   1      372.55      363.64      8.77 o 
  -4  -4   1     1624.16     1571.70     19.70 o 
  -3  -4   1     2337.30     2287.87     24.35 o 
  -2  -4   1     2571.42     2415.89     27.00 o 
  -1  -4   1    13608.67    16157.99    168.97 o 
   0  -4   1     2387.18     2465.54     25.56 o 
   1  -4   1     1501.45     1503.02     12.30 o 
   2  -4   1      883.28      916.37      9.82 o 
   3  -4   1      102.37      106.35      4.72 o 
   4  -4   1      468.60      501.41     14.04 o 
   5  -4   1       11.79       13.46      2.97 o 
   6  -4   1      208.08      184.47     12.07 o 
   7  -4   1       52.91       56.00      9.38 o 
 -11  -3   1        4.82        2.53      4.52 o 
 -10  -3   1       10.57       13.44      4.47 o 
  -9  -3   1        9.22       12.23      8.29 o 
  -8  -3   1      474.31      455.35      9.56 o 
  -7  -3   1      671.58      692.37     11.59 o 
  -6  -3   1     1477.00     1425.38     18.73 o 
  -5  -3   1      638.21      586.76      8.51 o 
  -4  -3   1     4257.75     4215.23     44.60 o 
  -3  -3   1     5159.48     5264.22     58.19 o 
  -2  -3   1      839.25      753.06      9.89 o 
  -1  -3   1      767.98      692.84      9.13 o 
   0  -3   1     1029.35     1051.14      8.12 o 
   1  -3   1      193.54      184.30      5.38 o 
   2  -3   1        5.43        6.77      2.54 o 
   3  -3   1      208.72      255.67      4.07 o 
   4  -3   1      182.68      159.58      2.87 o 
   5  -3   1      601.38      580.36     15.71 o 
   6  -3   1      943.53      884.54     11.79 o 
   7  -3   1      319.07      311.81      8.72 o 
   8  -3   1      255.27      241.41      6.24 o 
 -10  -2   1      239.92      233.48      6.80 o 
  -9  -2   1     1423.61     1367.48     17.65 o 
  -8  -2   1      962.34      921.50     15.07 o 
  -7  -2   1      902.48      932.41     11.54 o 
  -6  -2   1     1650.83     1638.77     19.52 o 
  -5  -2   1     1505.73     1348.29     16.90 o 
  -4  -2   1     6317.31     7430.62     83.67 o 
  -3  -2   1     1690.09     1612.41     18.40 o 
  -2  -2   1     1729.55     1723.59     19.76 o 
  -1  -2   1      478.92      496.09      7.15 o 
   0  -2   1     1084.47     1157.90     10.70 o 
   1  -2   1     4775.93     5165.63    136.45 o 
   2  -2   1     3652.56     3794.10     61.39 o 
   3  -2   1     4173.98     4212.02    155.21 o 
   4  -2   1      733.78      668.53     13.13 o 
   5  -2   1      845.69      823.62     15.28 o 
   6  -2   1     1665.82     1633.67     27.77 o 
   7  -2   1      110.09      109.39      4.01 o 
   8  -2   1       39.50       38.63      5.02 o 
   9  -2   1       41.71       45.71      4.12 o 
 -10  -1   1      223.69      221.22      6.03 o 
  -9  -1   1      883.90      894.88     18.08 o 
  -8  -1   1     1427.34     1411.33     34.44 o 
  -7  -1   1      234.05      239.15      5.84 o 
  -6  -1   1      297.81      293.40      5.86 o 
  -5  -1   1      288.03      285.27      4.74 o 
  -4  -1   1      392.96      413.88      5.47 o 
  -3  -1   1     1002.24     1067.76     10.96 o 
  -2  -1   1     5484.54     6070.41     62.64 o 
  -1  -1   1     2321.89     2398.81     65.66 o 
   0  -1   1    11030.09    13051.28    149.90 o 
   1  -1   1     9805.54    11011.39    174.15 o 
   2  -1   1     5466.32     5969.38     86.11 o 
   3  -1   1     5202.39     5655.55    148.21 o 
   4  -1   1     3595.47     3596.05     36.64 o 
   5  -1   1     1072.15     1068.34     14.21 o 
   6  -1   1      302.38      319.36      5.89 o 
   7  -1   1        6.57        2.80      2.70 o 
   8  -1   1       68.76       63.96      7.32 o 
   9  -1   1       50.00       54.37      9.58 o 
  10  -1   1       75.35       77.28      5.60 o 
 -10   0   1       60.49       58.77      4.10 o 
  -9   0   1      184.77      188.02      4.38 o 
  -8   0   1      262.96      274.02      5.27 o 
  -7   0   1     1443.79     1443.27     17.85 o 
  -6   0   1      392.60      377.29     17.65 o 
  -5   0   1      555.67      547.73      8.31 o 
  -4   0   1     1938.30     1869.86     17.50 o 
  -3   0   1     2298.71     2300.45     22.10 o 
  -2   0   1     1799.44     1844.35     44.45 o 
  -1   0   1     3736.51     4278.73     60.60 o 
   2   0   1     1164.82     1140.03     12.10 o 
   3   0   1      768.63      714.88     24.97 o 
   4   0   1      418.74      406.05      6.04 o 
   5   0   1      268.46      285.17      5.21 o 
   6   0   1      363.17      390.87      5.76 o 
   7   0   1      523.03      524.38      8.38 o 
   8   0   1      181.66      183.27      5.68 o 
   9   0   1      135.45      137.16      4.47 o 
  10   0   1      209.12      202.15      5.39 o 
  -9   1   1        3.87        4.95      2.53 o 
  -8   1   1       73.92       73.03      4.20 o 
  -7   1   1      539.47      544.40      7.23 o 
  -6   1   1      404.53      409.76      6.82 o 
  -5   1   1     3120.31     3109.68     32.10 o 
  -4   1   1     4235.91     4354.30     42.16 o 
  -3   1   1     2764.51     2816.18     78.68 o 
  -2   1   1     2272.63     2416.17     21.69 o 
  -1   1   1       13.48        8.63      1.61 o 
   2   1   1      917.31      865.18     10.18 o 
   3   1   1     1723.32     1731.17     17.20 o 
   4   1   1      786.00      683.91     14.96 o 
   5   1   1     1960.57     1973.13     20.02 o 
   6   1   1     1589.31     1565.38     16.89 o 
   7   1   1     1150.30     1127.20     13.22 o 
   8   1   1      907.38      945.78     15.45 o 
   9   1   1        1.89        0.36      3.31 o 
  10   1   1       69.30       67.94      5.01 o 
  11   1   1       39.76       36.99      4.01 o 
  -9   2   1      185.70      197.19     11.84 o 
  -8   2   1      348.29      337.73     23.14 o 
  -7   2   1      841.54      825.71     33.47 o 
  -6   2   1      313.08      322.06      3.64 o 
  -5   2   1     1592.16     1565.61     12.59 o 
  -4   2   1     2304.72     2469.12     20.55 o 
  -3   2   1     2743.60     3020.82    155.21 o 
  -2   2   1      435.46      460.42      5.22 o 
  -1   2   1      179.23      164.12      5.56 o 
   0   2   1     2031.42     2194.39     14.40 o 
   1   2   1     5276.64     6226.76     63.24 o 
   2   2   1     5262.88     6161.78     76.42 o 
   3   2   1     1108.45     1025.63     13.03 o 
   4   2   1     5987.92     6185.99     70.76 o 
   5   2   1     3678.37     3645.07     79.54 o 
   6   2   1     1664.72     1680.96     18.48 o 
   7   2   1     1019.83      958.05     13.54 o 
   8   2   1      406.60      402.39     17.44 o 
   9   2   1      332.54      317.68      7.64 o 
  10   2   1        9.21        8.28      6.31 o 
  11   2   1        0.81        6.15      6.26 o 
  -8   3   1      261.31      290.83     12.06 o 
  -7   3   1      110.77       93.77     16.36 o 
  -6   3   1        6.58        3.33      2.51 o 
  -5   3   1      269.87      278.06      9.66 o 
  -4   3   1        0.74        1.57      1.59 o 
  -3   3   1      356.71      388.82      6.56 o 
  -2   3   1      154.15      110.43      3.00 o 
  -1   3   1     4476.65     4787.86     64.26 o 
   0   3   1     4247.67     4818.87     34.45 o 
   1   3   1      948.73      948.07      9.63 o 
   2   3   1     5963.51     6271.13     69.19 o 
   3   3   1     2374.68     2288.91     25.53 o 
   4   3   1     2321.03     2248.71     23.37 o 
   5   3   1     1870.11     1805.75     19.48 o 
   6   3   1     2914.85     3006.73     68.99 o 
   7   3   1       80.73       89.48      7.91 o 
   8   3   1       30.21       33.81      8.50 o 
   9   3   1        3.16       17.24      6.98 o 
  10   3   1      321.65      311.20      7.69 o 
  11   3   1        9.45       11.12      4.88 o 
  -7   4   1       15.27       10.12      6.89 o 
  -6   4   1        9.58        5.64      1.48 o 
  -5   4   1      195.96      205.22      6.35 o 
  -4   4   1      569.13      570.34      4.90 o 
  -3   4   1      901.27      858.39      8.14 o 
  -2   4   1     1186.92     1129.27      7.99 o 
  -1   4   1     8113.46     9461.28    144.20 o 
   0   4   1     2436.87     2417.24     17.30 o 
   1   4   1     4633.92     4955.53     43.42 o 
   2   4   1     1736.95     1717.40     21.23 o 
   3   4   1      348.43      323.43      6.94 o 
   4   4   1      188.56      179.19      8.72 o 
   5   4   1      410.70      453.37      9.12 o 
   6   4   1      436.03      430.04      9.79 o 
   7   4   1      155.41      147.08      7.09 o 
   8   4   1      349.03      350.59     12.13 o 
   9   4   1      343.18      362.84      8.24 o 
  10   4   1      510.46      490.33     11.57 o 
  11   4   1      506.27      482.18     18.51 o 
  -7   5   1       68.66       75.56      9.04 o 
  -6   5   1      176.25      193.10      9.90 o 
  -5   5   1      190.03      183.04      2.32 o 
  -4   5   1     1074.56     1038.91      8.55 o 
  -3   5   1      914.99      911.96      7.37 o 
  -2   5   1     1936.16     1916.78     16.51 o 
  -1   5   1      793.42      809.51      7.43 o 
   0   5   1       93.40       96.67      3.17 o 
   1   5   1        3.08        3.93      2.45 o 
   2   5   1        3.39        2.58      2.11 o 
   3   5   1     1189.21     1384.90     19.37 o 
   4   5   1      274.99      257.07      5.94 o 
   5   5   1      837.07      777.55     12.77 o 
   6   5   1     1978.80     1901.48     22.97 o 
   7   5   1      780.64      765.79     14.04 o 
   8   5   1     1050.68     1080.25     17.69 o 
   9   5   1      507.80      487.43     15.42 o 
  10   5   1      312.65      306.06      8.52 o 
  11   5   1       86.06       75.88      7.55 o 
  -6   6   1      198.96      193.31     10.33 o 
  -5   6   1      158.88      186.42     15.71 o 
  -4   6   1      590.44      498.01      8.95 o 
  -3   6   1       54.46       53.61      2.08 o 
  -2   6   1       93.69       96.62      3.67 o 
  -1   6   1       35.29       39.13      4.06 o 
   0   6   1       21.41       24.46      2.27 o 
   1   6   1      832.24      820.36     14.00 o 
   2   6   1     1917.54     2016.19     18.48 o 
   3   6   1      977.43      898.14     10.09 o 
   4   6   1      972.24      974.73     14.85 o 
   5   6   1     1897.14     1899.03     25.70 o 
   6   6   1     1433.38     1370.30     18.40 o 
   7   6   1      277.82      268.19     15.07 o 
   8   6   1      164.37      162.79      7.05 o 
   9   6   1      138.47      132.03      7.02 o 
  10   6   1       12.58        8.09      8.84 o 
  11   6   1        5.15        7.72      6.73 o 
  -5   7   1       12.05        8.40     11.62 o 
  -4   7   1       67.18       62.21      7.53 o 
  -3   7   1       41.34       40.68      2.28 o 
  -2   7   1      327.23      325.61      9.10 o 
  -1   7   1      265.52      265.65      3.70 o 
   0   7   1     3492.29     3452.53     57.70 o 
   1   7   1      664.66      645.95      7.10 o 
   2   7   1      671.57      636.71      7.37 o 
   3   7   1      864.71      866.37     11.52 o 
   4   7   1      626.58      613.96     24.86 o 
   5   7   1      686.46      694.75     11.57 o 
   6   7   1      105.41      111.82     10.23 o 
   7   7   1       28.97       26.01      6.71 o 
   8   7   1        0.25        1.12      4.69 o 
   9   7   1       51.85       68.00     13.78 o 
  10   7   1      130.07      132.60      7.79 o 
  11   7   1       79.12       92.44      7.38 o 
  -5   8   1       18.08       17.44     12.92 o 
  -4   8   1       51.06       69.96      7.96 o 
  -3   8   1       64.64       82.02     13.35 o 
  -2   8   1       89.27       90.63      2.75 o 
  -1   8   1       40.07       36.44      3.51 o 
   0   8   1      711.43      717.65     14.12 o 
   1   8   1      161.75      165.96      5.18 o 
   2   8   1      169.15      170.13      5.90 o 
   3   8   1      113.10      121.78      7.37 o 
   4   8   1       39.58       40.84      5.22 o 
   5   8   1       14.02        9.64      4.49 o 
   6   8   1      180.96      188.67     15.71 o 
   7   8   1       85.06       73.17      6.24 o 
   8   8   1       31.73       29.43      7.32 o 
   9   8   1      160.92      152.49     14.64 o 
  10   8   1      231.71      224.11     12.03 o 
  11   8   1       97.68      104.33     14.53 o 
  -4   9   1       69.19       52.31      8.18 o 
  -3   9   1       11.72        9.90     11.41 o 
  -2   9   1       85.64       92.81      4.27 o 
  -1   9   1       35.68       41.23      2.78 o 
   0   9   1      168.49      164.08      4.34 o 
   1   9   1       31.89       35.82      3.33 o 
   2   9   1       40.15       37.87      3.22 o 
   3   9   1       19.18       34.56      9.97 o 
   4   9   1       50.00       50.22      5.41 o 
   5   9   1      130.65      120.36      5.04 o 
   6   9   1      169.67      169.56      9.26 o 
   7   9   1      287.59      282.11      9.35 o 
   8   9   1      138.97      144.07     28.95 o 
   9   9   1        1.95        0.49      7.11 o 
  10   9   1       68.43       71.09      8.03 o 
  -2  10   1       12.92        3.01      6.24 o 
  -1  10   1        0.90        1.85      3.67 o 
   0  10   1       20.41       19.99      3.13 o 
   1  10   1       18.28       18.76      3.50 o 
   2  10   1        7.79        7.42      3.34 o 
   3  10   1      152.68      164.72      5.44 o 
   4  10   1      378.89      374.73     10.97 o 
   5  10   1      250.76      241.55      6.36 o 
   6  10   1      179.71      184.84      7.13 o 
   7  10   1      116.66      112.14      9.38 o 
   8  10   1       28.41       28.90      8.28 o 
   9  10   1       49.93       60.88      7.66 o 
  10  10   1       20.35       17.21      7.35 o 
  -1  11   1       24.44       21.10      7.32 o 
   0  11   1       36.19       36.78      3.08 o 
   1  11   1       17.08       17.80      3.59 o 
   2  11   1       41.82       51.09      4.79 o 
   3  11   1       43.09       52.05      7.35 o 
   4  11   1       70.45       68.47      7.83 o 
   5  11   1       93.30      114.39      9.25 o 
   6  11   1      195.56      200.61      7.38 o 
   7  11   1        3.80        8.50      5.05 o 
   8  11   1        0.32       -0.66      7.00 o 
   9  11   1        4.33        0.05      6.89 o 
   1  12   1       46.77       63.40      5.91 o 
   2  12   1       21.84       25.17      3.54 o 
   3  12   1        6.83        8.88      3.46 o 
   4  12   1        0.10        2.07      4.71 o 
   5  12   1        0.18        3.22      4.30 o 
   6  12   1        7.68        2.45      4.00 o 
   7  12   1       41.27       51.41     12.42 o 
  -5 -12   2        6.89        6.42      4.79 o 
  -4 -12   2       62.66       70.27      6.88 o 
  -3 -12   2       27.12       47.80     11.42 o 
  -7 -11   2       37.85       44.08      8.13 o 
  -6 -11   2       61.81       62.43      7.58 o 
  -5 -11   2      143.78      133.63     11.22 o 
  -4 -11   2       28.35       26.26      4.66 o 
  -3 -11   2       51.78       36.76      7.43 o 
  -2 -11   2       19.57       18.97      4.14 o 
  -1 -11   2       16.52       14.27      3.49 o 
   0 -11   2        5.42        3.95      4.34 o 
   1 -11   2        0.89       -0.18      3.96 o 
  -9 -10   2       21.76       18.50     13.47 o 
  -8 -10   2      168.61      169.67     16.15 o 
  -7 -10   2       34.86       32.98      7.30 o 
  -6 -10   2      121.86       96.03     10.27 o 
  -5 -10   2      110.46      104.63      7.32 o 
  -4 -10   2        4.99        4.38      3.45 o 
  -3 -10   2        0.03        1.91      4.09 o 
  -2 -10   2        0.52        3.68      3.49 o 
  -1 -10   2        0.22        1.56      2.90 o 
   0 -10   2        6.89        7.14      3.34 o 
   1 -10   2        0.15        2.28      5.69 o 
   2 -10   2       13.94       13.56      4.74 o 
  -9  -9   2      112.56       91.01     10.72 o 
  -8  -9   2       16.32       17.97      7.00 o 
  -7  -9   2       21.04       26.58      8.61 o 
  -6  -9   2        3.68        5.80      5.71 o 
  -5  -9   2        8.97        9.92      7.06 o 
  -4  -9   2        7.71        7.48      5.01 o 
  -3  -9   2      210.17      187.87      9.91 o 
  -2  -9   2      273.27      278.84      5.90 o 
  -1  -9   2      165.16      181.68      5.93 o 
   0  -9   2        1.91        1.52      2.66 o 
   1  -9   2      271.87      251.81      7.12 o 
   2  -9   2       60.98       64.15      5.60 o 
   3  -9   2       25.95       35.16      3.11 o 
   4  -9   2        7.80        8.61      4.74 o 
 -10  -8   2        0.37        1.08      6.89 o 
  -9  -8   2        7.90        4.00      6.85 o 
  -8  -8   2        2.31        7.48      7.50 o 
  -7  -8   2      132.06      109.94      8.22 o 
  -6  -8   2       49.02       59.99      6.77 o 
  -5  -8   2      126.41      148.15      7.53 o 
  -4  -8   2      422.37      449.00     12.41 o 
  -3  -8   2      478.03      449.83      7.77 o 
  -2  -8   2      251.21      269.51      6.66 o 
  -1  -8   2      244.71      276.57      5.84 o 
   0  -8   2      206.65      213.11      5.64 o 
   1  -8   2       39.89       41.09     14.87 o 
   2  -8   2       33.83       25.90      4.09 o 
   3  -8   2       33.77       36.47      7.48 o 
   4  -8   2        1.57       -0.27      2.62 o 
   5  -8   2       12.33       13.35      8.40 o 
 -10  -7   2       18.36       23.30      6.15 o 
  -9  -7   2       36.32       39.73      6.30 o 
  -8  -7   2      338.45      363.62     10.35 o 
  -7  -7   2      503.95      517.79     11.72 o 
  -6  -7   2       11.94       10.27      6.73 o 
  -5  -7   2      379.59      367.40      9.59 o 
  -4  -7   2      956.25      973.97     15.22 o 
  -3  -7   2      429.31      435.42      9.43 o 
  -2  -7   2      157.11      148.36      4.23 o 
  -1  -7   2       50.59       52.68      3.53 o 
   0  -7   2      100.05      109.48      3.76 o 
   1  -7   2      172.43      168.38      7.93 o 
   2  -7   2       22.33       22.74      2.73 o 
   3  -7   2        3.85        2.86      2.02 o 
   4  -7   2       20.94       26.53      2.75 o 
   5  -7   2       80.99       86.07      6.94 o 
   6  -7   2       12.03       10.12      4.95 o 
 -10  -6   2      452.41      416.85     10.41 o 
  -9  -6   2      351.98      344.97     14.92 o 
  -8  -6   2      551.44      548.26     17.17 o 
  -7  -6   2      846.69      815.02     20.02 o 
  -6  -6   2      300.09      311.37      8.60 o 
  -5  -6   2     1017.45      988.95     17.39 o 
  -4  -6   2      699.15      640.50     11.64 o 
  -3  -6   2      232.84      222.10      7.22 o 
  -2  -6   2        1.56        1.91      2.76 o 
  -1  -6   2       24.69       25.54      2.68 o 
   0  -6   2      299.85      279.57      4.73 o 
   1  -6   2      606.00      575.97      5.74 o 
   2  -6   2     1993.10     1912.32     22.71 o 
   3  -6   2      201.24      190.39      3.95 o 
   4  -6   2      109.47      107.49      2.94 o 
   5  -6   2      238.42      232.55      5.21 o 
   6  -6   2        6.21        7.01      2.26 o 
 -10  -5   2      235.39      259.09     12.41 o 
  -9  -5   2      718.78      684.72     15.82 o 
  -8  -5   2      409.54      405.75     15.50 o 
  -7  -5   2      176.33      176.25     22.06 o 
  -6  -5   2       76.21       81.09     10.04 o 
  -5  -5   2        0.36        2.58      4.26 o 
  -4  -5   2      581.20      571.48     11.94 o 
  -3  -5   2     1080.56     1122.69     19.93 o 
  -2  -5   2      936.77      946.97     12.33 o 
  -1  -5   2      587.09      558.35      7.71 o 
   0  -5   2     1517.12     1644.70     20.18 o 
   1  -5   2     1098.36     1079.52      9.41 o 
   2  -5   2     1667.94     1673.58     26.69 o 
   3  -5   2     1427.63     1440.41     13.56 o 
   4  -5   2      170.32      189.35      5.00 o 
   5  -5   2      133.90      144.64      3.65 o 
   6  -5   2        6.85        1.00      1.93 o 
   7  -5   2        0.07        1.20      2.07 o 
 -10  -4   2       58.66       65.04     12.27 o 
  -9  -4   2       41.48       39.24      4.60 o 
  -8  -4   2       86.03       76.33      5.06 o 
  -7  -4   2       50.38       47.08      5.80 o 
  -6  -4   2      421.48      423.66     10.33 o 
  -5  -4   2      750.80      731.99     11.19 o 
  -4  -4   2     1664.84     1552.73     18.11 o 
  -3  -4   2     2952.20     2868.66     33.33 o 
  -2  -4   2     2782.30     2728.89     28.99 o 
  -1  -4   2      272.76      167.88      6.84 o 
   0  -4   2     1548.61     1540.24     13.79 o 
   1  -4   2      962.62     1003.43      8.86 o 
   2  -4   2      568.89      628.77      8.59 o 
   3  -4   2        1.93        8.85      2.59 o 
   4  -4   2      128.64      121.74      4.89 o 
   5  -4   2      112.19      108.74      3.08 o 
   6  -4   2      217.96      200.77      5.01 o 
   7  -4   2      100.00       90.95      4.34 o 
   8  -4   2       52.59       49.67      5.17 o 
 -10  -3   2       41.55       41.16      8.29 o 
  -9  -3   2      180.91      165.25      5.45 o 
  -8  -3   2      576.53      552.86     10.40 o 
  -7  -3   2      980.60      957.21     15.82 o 
  -6  -3   2     1644.06     1584.90     20.21 o 
  -5  -3   2     2388.89     2378.09     27.77 o 
  -4  -3   2     4348.73     4448.93     47.57 o 
  -3  -3   2     6023.68     6268.40     68.42 o 
  -2  -3   2      810.06      761.90      9.81 o 
  -1  -3   2      378.31      366.15      8.14 o 
   0  -3   2      184.37      225.99      3.45 o 
   1  -3   2        6.26        6.48      1.50 o 
   2  -3   2      128.59      139.64      5.60 o 
   3  -3   2     1734.09     1780.19     14.73 o 
   4  -3   2      365.42      334.41      4.71 o 
   5  -3   2      774.99      742.53      9.96 o 
   6  -3   2      624.40      613.48      8.40 o 
   7  -3   2      256.93      262.74      6.84 o 
   8  -3   2       24.19       20.73      7.55 o 
   9  -3   2       27.81       29.94      3.19 o 
 -10  -2   2      331.41      321.45      6.59 o 
  -9  -2   2      294.12      274.12      9.04 o 
  -8  -2   2     1416.77     1375.88     16.27 o 
  -7  -2   2      813.78      895.23     11.10 o 
  -6  -2   2     1861.17     1809.32     19.63 o 
  -5  -2   2     1100.70     1022.71     13.09 o 
  -4  -2   2      205.61      254.28      4.87 o 
  -3  -2   2      261.47      260.46      6.06 o 
  -2  -2   2      961.55      977.44     11.49 o 
  -1  -2   2      483.29      488.99      9.35 o 
   0  -2   2     1297.39     1240.09     14.53 o 
   1  -2   2      781.19      737.36      6.89 o 
   2  -2   2     4757.85     5269.08    107.31 o 
   3  -2   2     2426.92     2417.98     27.34 o 
   4  -2   2      960.66      906.92     16.58 o 
   5  -2   2     1129.97     1123.70     16.79 o 
   6  -2   2      803.22      770.23     17.44 o 
   7  -2   2       28.00       26.69      4.09 o 
   8  -2   2      380.43      378.60      8.73 o 
   9  -2   2       14.06       15.48      7.86 o 
  10  -2   2        3.49       -0.22      6.46 o 
 -10  -1   2      246.36      229.62      6.20 o 
  -9  -1   2      397.94      414.89      7.50 o 
  -8  -1   2      187.76      198.92      4.44 o 
  -7  -1   2       64.39       78.76     10.55 o 
  -6  -1   2        2.34        9.19      2.77 o 
  -5  -1   2        0.10        2.40      2.11 o 
  -4  -1   2       82.30       87.02      2.97 o 
  -3  -1   2     6115.19     6873.40     72.76 o 
  -2  -1   2     7777.93     8511.48    198.58 o 
  -1  -1   2     4180.96     4439.36     92.03 o 
   0  -1   2     3111.65     3725.59     40.27 o 
   1  -1   2    10862.44    12018.24    136.97 o 
   2  -1   2     3541.11     3867.51     55.32 o 
   3  -1   2     3675.23     3630.06     51.23 o 
   4  -1   2     2550.78     2622.10     26.59 o 
   5  -1   2       20.20       22.03      5.27 o 
   6  -1   2       58.01       58.99      3.85 o 
   7  -1   2      141.10      133.43      4.89 o 
   8  -1   2       58.06       53.51     11.62 o 
   9  -1   2      116.38      127.01      6.46 o 
  10  -1   2       53.09       35.30      9.26 o 
  -9   0   2       58.26       74.03      3.70 o 
  -8   0   2       48.70       55.90      2.79 o 
  -7   0   2      324.88      350.60      7.42 o 
  -6   0   2      576.96      569.85      7.43 o 
  -5   0   2     1409.28     1397.84     15.78 o 
  -4   0   2     2625.90     2568.09     25.01 o 
  -3   0   2     3335.70     3623.95     34.32 o 
  -2   0   2     3077.72     3084.81     28.69 o 
  -1   0   2    10350.27    12534.69    145.03 o 
   0   0   2     5497.38     6215.43     89.12 o 
   1   0   2      591.87      553.24     13.56 o 
   2   0   2        1.69        3.97      3.21 o 
   3   0   2      381.46      388.40      7.86 o 
   4   0   2       81.30       81.88      3.71 o 
   5   0   2       33.32       24.83      5.49 o 
   6   0   2      927.87      886.43     11.41 o 
   7   0   2      857.54      855.88     14.05 o 
   8   0   2       82.77       81.27      4.60 o 
   9   0   2      321.24      306.89     15.71 o 
  10   0   2      267.04      271.98      9.71 o 
  -9   1   2       90.60       91.92      9.90 o 
  -8   1   2      286.59      288.78      5.41 o 
  -7   1   2      524.76      506.47     11.95 o 
  -6   1   2      125.91      125.05      3.93 o 
  -5   1   2     3347.59     3473.54     34.64 o 
  -4   1   2     4286.89     4441.80     64.69 o 
  -3   1   2     5758.32     6322.71     64.14 o 
  -2   1   2      834.53      812.45      6.46 o 
  -1   1   2        5.31        7.87      1.60 o 
   0   1   2     2387.76     2736.34     43.90 o 
   1   1   2      118.69      121.08      3.73 o 
   2   1   2     3224.93     3471.26     38.43 o 
   3   1   2        2.72        2.58      3.87 o 
   4   1   2      347.43      310.89      5.10 o 
   5   1   2     2646.45     2652.96     27.25 o 
   6   1   2     1408.71     1330.09     14.84 o 
   7   1   2      824.89      789.83     10.34 o 
   8   1   2      739.87      718.71     18.51 o 
   9   1   2     1085.61     1048.62     31.86 o 
  10   1   2       35.89       37.82      4.08 o 
  11   1   2        1.60       19.23      4.85 o 
  -9   2   2      221.45      226.03     12.70 o 
  -8   2   2      533.42      532.79     16.15 o 
  -7   2   2      705.92      676.53     37.03 o 
  -6   2   2       88.55       82.94      7.29 o 
  -5   2   2     2373.13     2401.59     20.04 o 
  -4   2   2      573.39      568.34      7.86 o 
  -3   2   2      299.67      297.31      5.98 o 
  -2   2   2       98.08       93.43      5.17 o 
  -1   2   2       61.65       64.26      6.16 o 
   0   2   2     3238.56     3542.10     24.44 o 
   1   2   2    12105.68    14194.64    119.33 o 
   2   2   2    15237.51    17537.12    218.58 o 
   3   2   2     1764.72     1763.07     18.19 o 
   4   2   2     4068.81     3920.55     42.50 o 
   5   2   2     3288.37     3286.56     34.55 o 
   6   2   2      461.37      431.58     10.39 o 
   7   2   2      567.75      539.32      8.33 o 
   8   2   2      149.38      144.81      5.21 o 
   9   2   2      294.46      271.14     10.44 o 
  10   2   2        0.12       -0.79      3.36 o 
  11   2   2       73.74       68.22      4.96 o 
  -8   3   2      104.05      101.82      9.90 o 
  -7   3   2       87.76       88.48      8.83 o 
  -6   3   2      182.74      167.29      6.20 o 
  -5   3   2       27.07       27.86      3.02 o 
  -4   3   2      198.08      212.68      8.18 o 
  -3   3   2     1005.67     1032.21     22.60 o 
  -2   3   2     1645.72     1602.67     29.06 o 
  -1   3   2     7767.62     8474.43    186.63 o 
   0   3   2     3775.88     4201.49     44.06 o 
   1   3   2     4197.89     4444.94     34.46 o 
   2   3   2     9403.45    10604.44    123.61 o 
   3   3   2     1171.46     1090.22     12.17 o 
   4   3   2     1879.11     1914.02     20.02 o 
   5   3   2     1032.30     1032.81     13.76 o 
   6   3   2       12.61       27.41      4.52 o 
   7   3   2        2.22        2.21      3.31 o 
   8   3   2      115.91      120.40      8.74 o 
   9   3   2       53.32       68.40      4.96 o 
  10   3   2      275.41      267.94      7.44 o 
  11   3   2      555.34      518.28     13.88 o 
  -7   4   2        8.42       -2.37      6.67 o 
  -6   4   2      152.83      153.49      9.47 o 
  -5   4   2      375.63      380.16     11.62 o 
  -4   4   2      886.97      899.39     23.89 o 
  -3   4   2     1713.57     1678.66     27.34 o 
  -2   4   2      418.27      360.31      6.32 o 
  -1   4   2      507.81      414.95      4.04 o 
   0   4   2     4262.75     4544.79     59.91 o 
   1   4   2     2852.65     2931.41     20.94 o 
   2   4   2     1812.00     1864.56     16.02 o 
   3   4   2       70.58       72.87      3.57 o 
   4   4   2      103.03      128.69      5.44 o 
   5   4   2      576.23      596.71     10.17 o 
   6   4   2      911.39      909.75     12.30 o 
   7   4   2      255.36      257.78      8.40 o 
   8   4   2      362.15      351.27      9.77 o 
   9   4   2      323.49      332.94     13.67 o 
  10   4   2      490.81      478.26     10.21 o 
  11   4   2      107.39      120.17      8.07 o 
  -7   5   2      130.52      139.71     10.76 o 
  -6   5   2      251.29      268.65     11.62 o 
  -5   5   2      421.81      420.42     12.70 o 
  -4   5   2     1659.86     1570.38     35.09 o 
  -3   5   2     1836.63     1721.71     28.85 o 
  -2   5   2      457.05      406.32     12.02 o 
  -1   5   2       58.20       57.98      3.54 o 
   0   5   2        6.85        7.69      1.58 o 
   1   5   2        2.27        2.48      1.74 o 
   2   5   2        1.93        1.94      1.94 o 
   3   5   2     2273.58     2306.58     24.05 o 
   4   5   2      562.14      498.55     12.81 o 
   5   5   2     1051.40     1024.17     14.10 o 
   6   5   2     2838.51     2758.97     32.70 o 
   7   5   2      657.83      650.50     11.06 o 
   8   5   2      108.13      102.75      7.61 o 
   9   5   2      266.77      262.40      9.37 o 
  10   5   2      187.81      176.43     13.67 o 
  11   5   2        4.03        0.73      4.60 o 
  -6   6   2      237.57      226.03     11.62 o 
  -5   6   2       39.65       53.60     13.56 o 
  -4   6   2        3.63        3.44      6.03 o 
  -3   6   2       60.77       58.34      7.10 o 
  -2   6   2       25.03       25.48      1.90 o 
  -1   6   2      201.95      209.90      6.03 o 
   0   6   2      239.05      237.40      3.43 o 
   1   6   2     1007.61      950.82     11.06 o 
   2   6   2     2525.22     2529.15     21.66 o 
   3   6   2     1302.71     1251.64     12.62 o 
   4   6   2     1162.41     1082.38     13.62 o 
   5   6   2     1392.95     1338.32     19.08 o 
   6   6   2     1334.67     1341.97     17.86 o 
   7   6   2       12.39       13.41      4.84 o 
   8   6   2      424.79      424.88      9.68 o 
   9   6   2       26.65       28.87      8.18 o 
  10   6   2        0.06       -0.87      5.48 o 
  11   6   2       15.78       15.53      5.63 o 
  -5   7   2        2.46       -3.23     12.06 o 
  -4   7   2        3.54        0.65      6.03 o 
  -3   7   2      226.10      237.01     10.33 o 
  -2   7   2      389.17      405.60      5.50 o 
  -1   7   2      247.36      231.32     10.13 o 
   0   7   2       35.41       39.41      2.16 o 
   1   7   2     1346.97     1301.31     12.89 o 
   2   7   2      932.71      913.15     14.46 o 
   3   7   2      807.39      822.48      9.81 o 
   4   7   2      497.65      520.16      7.97 o 
   5   7   2        4.08        7.42      4.99 o 
   6   7   2       41.26       41.78      5.24 o 
   7   7   2       15.12       13.02      6.16 o 
   8   7   2       19.01       14.37      5.30 o 
   9   7   2      155.14      148.45      8.61 o 
  10   7   2      121.28      127.29      7.75 o 
  11   7   2       62.25       52.92     11.94 o 
  -5   8   2       58.52       64.37     16.36 o 
  -4   8   2       81.11       95.15      9.26 o 
  -3   8   2      175.90      179.75      9.90 o 
  -2   8   2      254.31      249.84      2.99 o 
  -1   8   2      259.19      265.56      4.07 o 
   0   8   2      339.62      346.82      6.31 o 
   1   8   2      297.94      296.73     11.79 o 
   2   8   2      179.52      185.09     13.86 o 
   3   8   2       53.42       54.98      8.60 o 
   4   8   2       74.43       80.78      5.43 o 
   5   8   2       69.48       59.10      5.17 o 
   6   8   2      558.07      554.53     15.50 o 
   7   8   2      210.20      191.28      7.59 o 
   8   8   2       49.17       55.85     13.78 o 
   9   8   2       52.26       60.88      8.93 o 
  10   8   2      229.29      216.11      9.50 o 
  11   8   2       76.01       82.75      7.96 o 
  -4   9   2      139.02      128.95     10.55 o 
  -3   9   2      243.34      274.68     12.06 o 
  -2   9   2       22.82       26.05      7.32 o 
  -1   9   2        8.57       10.43      3.04 o 
   0   9   2       46.69       48.79      2.57 o 
   1   9   2        4.46        2.84      4.01 o 
   2   9   2      277.02      272.86      5.58 o 
   3   9   2       93.37       85.04      4.22 o 
   4   9   2       84.84       86.92      5.42 o 
   5   9   2      273.57      258.28      9.07 o 
   6   9   2      310.19      294.70      8.59 o 
   7   9   2      325.61      316.72      9.49 o 
   8   9   2      422.88      426.92     17.67 o 
   9   9   2      289.75      303.94     14.75 o 
  10   9   2       27.19       19.84      8.11 o 
  -2  10   2        0.61        9.04     12.49 o 
  -1  10   2       11.05       14.45      6.09 o 
   0  10   2       65.69       64.03      3.98 o 
   1  10   2      107.50      100.43      4.35 o 
   2  10   2      151.85      140.15      7.31 o 
   3  10   2      114.10      119.06      4.67 o 
   4  10   2      365.91      369.12     15.34 o 
   5  10   2      291.84      296.27      7.45 o 
   6  10   2      135.50      146.86      6.50 o 
   7  10   2       49.24       60.82      7.64 o 
   8  10   2       14.76       19.01      7.45 o 
   9  10   2       67.13       68.75      7.66 o 
  10  10   2       23.50       21.78      9.09 o 
  -1  11   2      196.53      179.96     11.62 o 
   0  11   2       56.05       42.19     13.56 o 
   1  11   2       89.12       94.18      3.45 o 
   2  11   2      129.66      143.48      5.07 o 
   3  11   2        1.51        2.58      3.35 o 
   4  11   2       94.47       96.51      4.61 o 
   5  11   2        7.09        7.63      3.72 o 
   6  11   2        1.17        7.30      5.38 o 
   7  11   2        0.59        5.50      4.92 o 
   8  11   2       13.16        2.91      4.51 o 
   9  11   2        3.19        4.22      9.36 o 
   2  12   2       30.16       28.46      6.03 o 
   3  12   2       19.37       33.25      4.49 o 
   4  12   2        0.13        0.19      3.00 o 
   5  12   2        4.41        3.39      4.15 o 
   6  12   2       40.86       35.12      6.36 o 
   7  12   2        6.98        9.81      6.26 o 
  -7 -11   3       34.42       36.91     15.19 o 
  -6 -11   3       17.29       16.58      4.44 o 
  -5 -11   3       36.65       30.53      7.23 o 
  -4 -11   3        3.54        3.69      4.56 o 
  -3 -11   3       22.29       38.32     13.85 o 
  -2 -11   3        0.85       -0.93      4.60 o 
  -1 -11   3        1.30        4.47      3.40 o 
   0 -11   3       33.70       45.07     11.73 o 
  -8 -10   3       63.88       64.28     11.37 o 
  -7 -10   3      101.40       99.36     11.41 o 
  -6 -10   3       70.45       72.10      9.84 o 
  -5 -10   3       25.02       18.65      4.00 o 
  -4 -10   3        8.02        8.96      3.74 o 
  -3 -10   3        0.87       -0.45      5.62 o 
  -2 -10   3       57.83       58.83      4.22 o 
  -1 -10   3       32.61       39.23      4.88 o 
   0 -10   3       17.30       17.67      3.29 o 
   1 -10   3      109.84      111.72     13.45 o 
   2 -10   3       40.58       39.39     10.76 o 
  -9  -9   3        9.62        5.30      6.69 o 
  -8  -9   3       45.50       68.89     20.45 o 
  -7  -9   3       31.87       22.58      7.15 o 
  -6  -9   3        0.20        0.05      7.21 o 
  -5  -9   3       20.44       34.94      8.22 o 
  -4  -9   3       41.90       37.79      3.98 o 
  -3  -9   3        4.20        6.48      3.28 o 
  -2  -9   3      191.61      191.76      5.28 o 
  -1  -9   3        8.17       11.78      4.68 o 
   0  -9   3       17.24       20.77      4.50 o 
   1  -9   3      110.85      103.49      7.43 o 
   2  -9   3      144.70      167.26      8.18 o 
   3  -9   3       13.21       10.44      3.19 o 
   4  -9   3        0.13        2.02      2.56 o 
  -9  -8   3        1.58        1.37      7.09 o 
  -8  -8   3        0.41        1.36      7.06 o 
  -7  -8   3      210.38      210.19     11.19 o 
  -6  -8   3      183.31      188.11     11.07 o 
  -5  -8   3       21.18       23.27      7.45 o 
  -4  -8   3      180.02      188.87     13.76 o 
  -3  -8   3      199.24      206.28      7.17 o 
  -2  -8   3      563.73      520.08      8.21 o 
  -1  -8   3      397.79      376.31      8.43 o 
   0  -8   3       24.17       27.43      3.99 o 
   1  -8   3      164.20      182.96      5.40 o 
   2  -8   3       58.97       54.46      6.46 o 
   3  -8   3       10.24       14.36      3.98 o 
   4  -8   3        0.08        0.09      2.15 o 
   5  -8   3       15.16       11.85      2.47 o 
 -10  -7   3       48.79       59.79      6.91 o 
  -9  -7   3      164.53      188.13     10.33 o 
  -8  -7   3      289.87      305.12     18.84 o 
  -7  -7   3      431.59      407.88     13.14 o 
  -6  -7   3     1921.06     1909.11     29.85 o 
  -5  -7   3      256.72      279.98     16.90 o 
  -4  -7   3      801.96      791.23     13.84 o 
  -3  -7   3      216.34      217.43      8.05 o 
  -2  -7   3       16.32       19.51      4.01 o 
  -1  -7   3       26.73       25.45      8.79 o 
   0  -7   3       60.54       56.02      3.18 o 
   1  -7   3      172.86      186.77     10.87 o 
   2  -7   3     1045.21      966.92     12.26 o 
   3  -7   3      180.92      165.64     10.44 o 
   4  -7   3       91.03       94.18      3.48 o 
   5  -7   3       53.26       64.94      3.17 o 
   6  -7   3       32.09       33.36      2.69 o 
 -10  -6   3      129.09      131.24     26.16 o 
  -9  -6   3      319.65      302.64      8.97 o 
  -8  -6   3      472.78      466.91     10.58 o 
  -7  -6   3      570.71      550.49     11.26 o 
  -6  -6   3      426.88      436.56     12.00 o 
  -5  -6   3      288.75      280.44      8.44 o 
  -4  -6   3       70.64       81.51      6.30 o 
  -3  -6   3        8.03        9.75      5.00 o 
  -2  -6   3      247.48      268.88      5.37 o 
  -1  -6   3       97.64       90.13      4.04 o 
   0  -6   3      601.53      563.71      7.93 o 
   1  -6   3      561.29      528.38     16.21 o 
   2  -6   3      112.29      118.28      6.31 o 
   3  -6   3      543.06      523.66     10.76 o 
   4  -6   3      470.70      485.13     11.90 o 
   5  -6   3      142.84      147.18      4.55 o 
   6  -6   3        7.86        9.80      2.25 o 
   7  -6   3        0.22       -1.16      5.06 o 
 -10  -5   3      142.48      145.37      6.59 o 
  -9  -5   3       65.49       79.13      9.93 o 
  -8  -5   3      230.72      216.35     11.93 o 
  -7  -5   3       21.88       21.25      6.78 o 
  -6  -5   3        2.19        2.15      4.26 o 
  -5  -5   3       28.75       30.11      6.22 o 
  -4  -5   3     1890.00     1880.61     23.44 o 
  -3  -5   3     1392.71     1361.70     17.65 o 
  -2  -5   3     1172.11     1234.07     16.05 o 
  -1  -5   3       77.48       46.80      2.70 o 
   0  -5   3      833.54      771.70     10.56 o 
   1  -5   3      777.44      749.20     10.18 o 
   2  -5   3      522.74      517.92     16.25 o 
   3  -5   3       61.46       74.00      5.06 o 
   4  -5   3       11.67        6.74      2.42 o 
   5  -5   3        0.49        1.25      2.11 o 
   6  -5   3       30.13       30.38      4.57 o 
   7  -5   3        6.66        7.50      2.58 o 
 -10  -4   3       18.91       22.32      5.20 o 
  -9  -4   3       12.10       11.69      5.18 o 
  -8  -4   3       17.45       11.25      4.23 o 
  -7  -4   3      215.99      211.75      6.39 o 
  -6  -4   3      644.47      651.98     12.25 o 
  -5  -4   3     1592.16     1611.04     19.56 o 
  -4  -4   3     1300.55     1222.49     17.78 o 
  -3  -4   3     1631.54     1576.48     28.95 o 
  -2  -4   3     3083.39     3172.49     34.62 o 
  -1  -4   3     1418.41     1434.38     16.89 o 
   0  -4   3      725.60      663.14      7.12 o 
   1  -4   3      146.81      129.20      3.09 o 
   2  -4   3        2.99        4.72      2.26 o 
   3  -4   3      124.52      126.44      3.76 o 
   4  -4   3      278.98      297.89      5.27 o 
   5  -4   3      109.07       99.42      6.86 o 
   6  -4   3      193.65      186.29      3.80 o 
   7  -4   3       42.27       39.64      2.78 o 
   8  -4   3      117.08      108.68     15.07 o 
 -10  -3   3      125.22      111.74      5.76 o 
  -9  -3   3      252.84      253.39      7.59 o 
  -8  -3   3      862.44      828.13     12.81 o 
  -7  -3   3      704.94      706.35     11.63 o 
  -6  -3   3     1228.80     1227.95     14.99 o 
  -5  -3   3     2118.13     2154.57     29.22 o 
  -4  -3   3      527.04      425.53      8.74 o 
  -3  -3   3     1285.67     1216.09     14.15 o 
  -2  -3   3       96.37       94.34      5.67 o 
  -1  -3   3      392.59      417.22      8.80 o 
   0  -3   3       96.60      109.81      3.56 o 
   1  -3   3        1.31        0.95      1.58 o 
   2  -3   3       76.20       53.48      5.92 o 
   3  -3   3     1094.28     1088.76     18.20 o 
   4  -3   3      487.49      454.44      5.90 o 
   5  -3   3      402.44      369.53      9.47 o 
   6  -3   3      274.38      266.98      6.05 o 
   7  -3   3      204.62      199.27      4.93 o 
   8  -3   3      231.13      231.14      8.40 o 
   9  -3   3       56.26       60.30      6.46 o 
 -10  -2   3      262.16      257.58      6.73 o 
  -9  -2   3      469.23      456.57      7.51 o 
  -8  -2   3      563.89      568.65      9.62 o 
  -7  -2   3      825.65      823.59     10.41 o 
  -6  -2   3     1225.48     1188.60     13.84 o 
  -5  -2   3      240.88      252.51      6.61 o 
  -4  -2   3        1.88        4.11      2.81 o 
  -3  -2   3       20.92       20.18      3.19 o 
  -2  -2   3      697.04      732.62     28.85 o 
  -1  -2   3      833.88      820.99     10.65 o 
   0  -2   3     1958.29     1864.53     23.22 o 
   1  -2   3    10668.11    12136.17    207.09 o 
   2  -2   3     4318.69     4640.33    200.95 o 
   3  -2   3     1159.06     1177.19     22.39 o 
   4  -2   3      133.98      119.31     10.44 o 
   5  -2   3      943.85      935.55     19.59 o 
   6  -2   3      305.98      310.20      7.96 o 
   7  -2   3        1.88        2.58      6.46 o 
   8  -2   3       42.75       44.59      5.60 o 
   9  -2   3       22.29       22.27      4.33 o 
  10  -2   3       17.04        3.44      4.31 o 
 -10  -1   3      178.83      168.99      6.03 o 
  -9  -1   3      169.45      168.41      6.50 o 
  -8  -1   3      238.28      236.88      5.81 o 
  -7  -1   3      890.40      910.78     11.77 o 
  -6  -1   3        4.91        7.46      2.33 o 
  -5  -1   3       30.88       37.79      2.79 o 
  -4  -1   3      550.83      528.15      7.59 o 
  -3  -1   3     3931.85     4031.60     52.42 o 
  -2  -1   3     6133.89     6293.06     77.50 o 
  -1  -1   3      161.97      141.40      4.72 o 
   0  -1   3      363.96      382.07      7.46 o 
   1  -1   3     9351.74    10830.35    180.18 o 
   2  -1   3     3195.56     3266.91     48.00 o 
   3  -1   3     1871.95     1798.78     30.57 o 
   4  -1   3      189.76      188.36      9.26 o 
   5  -1   3      677.62      723.52     12.70 o 
   6  -1   3       13.35       19.25      3.04 o 
   7  -1   3      187.24      191.59      7.10 o 
   8  -1   3       37.49       26.48      8.61 o 
   9  -1   3      187.55      178.89      7.75 o 
  10  -1   3      208.85      192.45      8.18 o 
  -9   0   3        0.15        0.75      1.96 o 
  -8   0   3       92.37       89.55      3.40 o 
  -7   0   3      537.40      556.54     10.12 o 
  -6   0   3      592.78      580.31      9.04 o 
  -5   0   3      722.57      721.90      8.40 o 
  -4   0   3     1932.17     1912.15     18.90 o 
  -3   0   3     2192.13     2163.70     22.07 o 
  -2   0   3    10456.52    12513.75    147.96 o 
  -1   0   3     8903.92    10242.76    115.15 o 
   0   0   3      850.25      793.48     10.33 o 
   1   0   3     8318.92    10198.37    199.12 o 
   2   0   3      766.60      824.69     14.21 o 
   3   0   3       31.93       30.34      3.12 o 
   4   0   3        6.04        8.55      3.21 o 
   5   0   3      254.51      251.44     10.87 o 
   6   0   3      410.28      383.76      6.46 o 
   7   0   3      621.67      589.94     13.02 o 
   8   0   3       64.82       68.78      4.01 o 
   9   0   3      670.55      646.32     15.28 o 
  10   0   3      107.83      111.85      6.03 o 
  -9   1   3      218.19      216.99     20.67 o 
  -8   1   3      498.39      487.99      9.24 o 
  -7   1   3     1171.35     1156.14     10.79 o 
  -6   1   3     2272.14     2314.68     23.04 o 
  -5   1   3     1649.30     1754.07     16.64 o 
  -4   1   3     4217.93     4336.41     68.89 o 
  -3   1   3     2172.37     2170.60     17.05 o 
  -2   1   3       96.47      105.10      2.75 o 
  -1   1   3       48.29       54.25      3.25 o 
   0   1   3     1141.70     1209.76     13.25 o 
   1   1   3      106.09      108.56      2.40 o 
   2   1   3    38535.91    46202.59    719.98 o 
   3   1   3     2234.37     2120.93     21.77 o 
   4   1   3      717.77      681.41     11.49 o 
   5   1   3     2427.56     2403.79     26.79 o 
   6   1   3      789.82      744.75     11.17 o 
   7   1   3     1372.74     1341.87     16.28 o 
   8   1   3      714.22      711.66     14.96 o 
   9   1   3      181.32      186.72     13.56 o 
  10   1   3       14.67       13.15      3.92 o 
  11   1   3        0.01        4.75      3.86 o 
  -9   2   3      349.81      317.31     23.89 o 
  -8   2   3      506.51      523.32     15.93 o 
  -7   2   3      902.29      881.30     76.31 o 
  -6   2   3      270.71      275.09      7.61 o 
  -5   2   3      152.02      158.55      3.88 o 
  -4   2   3      226.59      239.46      3.42 o 
  -3   2   3       15.50       17.71      1.66 o 
  -2   2   3      792.37      890.78     14.64 o 
  -1   2   3      221.95      202.27      2.02 o 
   0   2   3     2945.60     2888.79     49.29 o 
   1   2   3     3494.12     3579.01     38.59 o 
   2   2   3     5816.35     6496.94     69.10 o 
   3   2   3    12560.34    14443.07    344.54 o 
   4   2   3     2697.59     2639.78     36.81 o 
   5   2   3     1699.98     1678.87     19.75 o 
   6   2   3       22.08       13.50      3.25 o 
   7   2   3       67.19       70.67      4.29 o 
   8   2   3       80.72       67.83     20.56 o 
   9   2   3        4.45        7.85      5.38 o 
  10   2   3        3.49        7.14      3.98 o 
  11   2   3      198.04      184.57     12.49 o 
  -8   3   3       94.88       86.32     10.33 o 
  -7   3   3       36.62       54.25      8.61 o 
  -6   3   3       25.02       31.00      7.32 o 
  -5   3   3      115.06      127.22      7.96 o 
  -4   3   3      888.91      895.51     17.44 o 
  -3   3   3     1036.22     1085.60     18.51 o 
  -2   3   3     2662.48     2588.38     38.32 o 
  -1   3   3       32.08       13.40      2.89 o 
   0   3   3     3634.14     3892.28     54.03 o 
   1   3   3     3247.86     3311.89     23.39 o 
   2   3   3     3165.57     3071.98     25.76 o 
   3   3   3     1018.93      986.06     10.96 o 
   4   3   3       28.40       47.55      3.42 o 
   5   3   3      281.65      254.69      6.51 o 
   6   3   3      104.30      110.81      6.67 o 
   7   3   3      102.29      101.71      5.06 o 
   8   3   3      299.29      295.07      8.83 o 
   9   3   3      316.25      317.72      7.65 o 
  10   3   3       97.05      112.00      5.94 o 
  11   3   3        0.69        0.75      7.24 o 
  -7   4   3      110.43      115.60     10.12 o 
  -6   4   3      330.56      370.05     13.13 o 
  -5   4   3     1077.38     1089.69     21.53 o 
  -4   4   3     1273.90     1240.37     29.92 o 
  -3   4   3     1860.50     1894.57     30.57 o 
  -2   4   3     1657.19     1598.58     25.83 o 
  -1   4   3     1259.53     1137.82     14.96 o 
   0   4   3     1662.18     1671.79     11.62 o 
   1   4   3     1330.05     1336.92     14.54 o 
   2   4   3      380.63      423.33      4.61 o 
   3   4   3      375.16      413.49      6.16 o 
   4   4   3        2.54        5.68      3.65 o 
   5   4   3     1413.04     1396.75     16.13 o 
   6   4   3      502.12      488.31      8.59 o 
   7   4   3      487.99      484.28      8.98 o 
   8   4   3      473.64      471.77     11.11 o 
   9   4   3      350.97      356.96     19.59 o 
  10   4   3      321.84      293.29      8.46 o 
  11   4   3       36.44       32.87      7.08 o 
  -6   5   3      393.66      407.93     14.42 o 
  -5   5   3      519.50      497.48     14.64 o 
  -4   5   3       70.88       92.57      8.18 o 
  -3   5   3      841.65      809.41     16.79 o 
  -2   5   3      300.38      305.11      9.47 o 
  -1   5   3        3.27        4.80      1.03 o 
   0   5   3       81.43       85.47      5.78 o 
   1   5   3       80.03       92.37      2.44 o 
   2   5   3      254.53      206.03      4.24 o 
   3   5   3     1559.15     1545.15     13.45 o 
   4   5   3      630.18      532.63     20.56 o 
   5   5   3     1437.75     1456.52     19.41 o 
   6   5   3     1499.09     1439.90     20.67 o 
   7   5   3     1152.60     1138.46     16.10 o 
   8   5   3      993.35      960.24     17.17 o 
   9   5   3      184.37      176.41      8.72 o 
  10   5   3       59.89       52.87      5.84 o 
  11   5   3        0.02        6.69      9.00 o 
  -6   6   3      196.97      199.98     11.84 o 
  -5   6   3       23.86       23.03     13.56 o 
  -4   6   3        0.08        1.08      6.03 o 
  -3   6   3        0.96        3.01      5.81 o 
  -2   6   3       23.38       23.94      5.38 o 
  -1   6   3      170.85      166.38      5.54 o 
   0   6   3      112.18      105.85      2.86 o 
   1   6   3     3131.73     3131.74     24.20 o 
   2   6   3     1521.96     1512.23     14.89 o 
   3   6   3     1287.01     1232.82     11.54 o 
   4   6   3      963.48      900.33     15.89 o 
   5   6   3      593.22      568.30     18.41 o 
   6   6   3      253.59      220.15      8.72 o 
   7   6   3        4.60        5.37      7.53 o 
   8   6   3      215.61      236.95      7.75 o 
   9   6   3        0.01       -1.11      4.50 o 
  10   6   3       16.16       15.42      5.95 o 
  11   6   3       50.83       60.06      7.10 o 
  -5   7   3        4.13       14.42     13.78 o 
  -4   7   3       56.55       58.98      8.61 o 
  -3   7   3      388.65      384.25     13.13 o 
  -2   7   3      352.51      373.81      8.74 o 
  -1   7   3      439.22      438.87      5.18 o 
   0   7   3      346.43      362.67      4.69 o 
   1   7   3     1644.51     1625.48     12.63 o 
   2   7   3      656.17      643.44      7.67 o 
   3   7   3      453.36      464.12      6.10 o 
   4   7   3      136.69      147.17      5.61 o 
   5   7   3      422.85      453.27     10.19 o 
   6   7   3       17.97       16.65      4.74 o 
   7   7   3      186.01      186.57      8.96 o 
   8   7   3        3.51        8.36      4.81 o 
   9   7   3      314.59      307.77      9.50 o 
  10   7   3      336.60      351.52     12.81 o 
  11   7   3      128.46      139.43      9.70 o 
  -4   8   3      119.67      111.51     10.55 o 
  -3   8   3      345.83      338.62     13.13 o 
  -2   8   3      433.60      409.66     13.56 o 
  -1   8   3      202.54      214.38      4.78 o 
   0   8   3      143.62      143.42      3.53 o 
   1   8   3      490.82      494.22      9.84 o 
   2   8   3       84.01       95.23      7.38 o 
   3   8   3       35.18       46.82      8.35 o 
   4   8   3        1.35       -1.47      3.69 o 
   5   8   3      226.90      204.16      6.04 o 
   6   8   3      469.46      461.38      9.42 o 
   7   8   3      309.15      284.49      8.66 o 
   8   8   3       68.34       71.62      6.56 o 
   9   8   3      607.94      561.81     18.73 o 
  10   8   3      140.09      152.69     14.53 o 
  11   8   3       66.26       69.44      9.96 o 
  -3   9   3       69.94       72.11      9.47 o 
  -2   9   3       19.49        7.96     12.92 o 
  -1   9   3        7.75        6.31      4.71 o 
   0   9   3       13.53       15.93      2.08 o 
   1   9   3      175.50      184.87      3.56 o 
   2   9   3     1420.10     1335.30     17.00 o 
   3   9   3       85.83       80.03      4.14 o 
   4   9   3       77.11       83.92      4.31 o 
   5   9   3      306.32      286.99      6.21 o 
   6   9   3      203.12      212.42      9.88 o 
   7   9   3      484.77      469.54     13.88 o 
   8   9   3      211.14      190.49     10.98 o 
   9   9   3       99.37       92.90      9.09 o 
  10   9   3        5.32        4.32      7.84 o 
  11   9   3        1.92        2.41      6.31 o 
  -2  10   3       25.40       29.06     15.28 o 
  -1  10   3       19.26       14.25      6.81 o 
   0  10   3       22.76       26.59      2.18 o 
   1  10   3      127.44      135.54      5.35 o 
   2  10   3      355.32      351.75      9.44 o 
   3  10   3      208.95      210.10      5.44 o 
   4  10   3      162.89      164.46      8.37 o 
   5  10   3      224.56      230.35      9.09 o 
   6  10   3        1.10       -0.50      4.57 o 
   7  10   3       23.09       26.64      4.63 o 
   8  10   3       16.06        9.83      6.74 o 
   9  10   3        6.58        6.92      6.97 o 
  10  10   3        5.19       14.87      7.95 o 
   0  11   3      116.61       97.73      9.90 o 
   1  11   3       67.99       69.25      4.42 o 
   2  11   3      138.99      153.76      6.00 o 
   3  11   3       17.67       22.54      4.08 o 
   4  11   3        4.44        5.16      3.15 o 
   5  11   3       18.00       24.17      3.96 o 
   6  11   3        1.37       -0.81      4.66 o 
   7  11   3        0.22       -4.14      4.14 o 
   8  11   3       29.67       26.18      5.96 o 
   9  11   3       20.99       15.98      9.69 o 
   2  12   3       14.77       17.78      4.97 o 
   3  12   3       21.58       21.12      3.96 o 
   4  12   3        0.15        7.87      6.02 o 
   5  12   3       43.84       41.74      6.29 o 
   6  12   3       40.05       48.01     12.33 o 
   7  12   3       28.89       37.19      5.12 o 
   8  12   3       10.09        7.19      5.52 o 
  -5 -11   4       20.25       26.43      6.84 o 
  -4 -11   4       27.17       33.69      4.41 o 
  -3 -11   4        0.08        3.02      3.60 o 
  -2 -11   4       11.37        8.67      4.72 o 
  -1 -11   4        0.09        2.54      4.57 o 
  -7 -10   4       48.49       49.41      9.03 o 
  -6 -10   4        0.05        0.16      6.30 o 
  -5 -10   4        2.21        2.79      3.84 o 
  -4 -10   4       10.97        8.08      3.58 o 
  -3 -10   4       29.86       12.09      4.81 o 
  -2 -10   4        7.35        7.12      4.80 o 
  -1 -10   4       63.40       76.66     12.54 o 
   0 -10   4       47.26       34.40      7.62 o 
   1 -10   4        0.37       -2.15      6.46 o 
   2 -10   4       28.22       32.72      7.10 o 
  -8  -9   4       15.40       18.07      7.29 o 
  -7  -9   4        8.20       14.84      7.22 o 
  -6  -9   4       11.56       22.19      9.08 o 
  -5  -9   4       75.54      101.12      9.69 o 
  -4  -9   4       67.19       70.91      4.16 o 
  -3  -9   4       99.68      106.13      5.01 o 
  -2  -9   4      192.31      201.35      6.93 o 
  -1  -9   4       73.78       72.42      5.09 o 
   0  -9   4       86.12       89.75      4.47 o 
   1  -9   4       21.75       28.06      5.27 o 
   2  -9   4        2.79       -5.17     10.76 o 
   3  -9   4        2.76        1.34      3.90 o 
  -9  -8   4       32.60       28.65      9.05 o 
  -8  -8   4       33.52       36.01      9.05 o 
  -7  -8   4      107.64      126.54      8.59 o 
  -6  -8   4      678.20      699.42     15.13 o 
  -5  -8   4      191.33      209.18      9.51 o 
  -4  -8   4      137.57      131.13     11.52 o 
  -3  -8   4      258.14      266.48      7.02 o 
  -2  -8   4      141.90      156.35      4.48 o 
  -1  -8   4      164.51      152.37      6.10 o 
   0  -8   4       84.22       76.69      3.49 o 
   1  -8   4        0.32        1.35      3.66 o 
   2  -8   4        4.26        3.44     10.55 o 
   3  -8   4        0.05       -1.08      5.17 o 
   4  -8   4        1.52        1.52      2.13 o 
   5  -8   4        8.85        5.62      2.75 o 
  -9  -7   4      172.46      183.21     23.79 o 
  -8  -7   4      220.87      231.18     11.62 o 
  -7  -7   4      288.77      320.19     12.16 o 
  -6  -7   4      510.45      532.48     12.55 o 
  -5  -7   4        5.98        4.47      5.63 o 
  -4  -7   4       78.84       84.20      7.00 o 
  -3  -7   4       19.03       21.84      8.07 o 
  -2  -7   4        0.02       -1.78      2.71 o 
  -1  -7   4       72.28       70.02      3.19 o 
   0  -7   4        0.05       -0.07      2.09 o 
   1  -7   4       43.12       44.14      2.80 o 
   2  -7   4      114.27      125.72     14.64 o 
   3  -7   4       74.56       76.66      4.84 o 
   4  -7   4       59.89       65.64      3.95 o 
   5  -7   4       45.99       52.05      3.34 o 
   6  -7   4       62.53       62.04      4.45 o 
  -9  -6   4       96.31      102.35      8.50 o 
  -8  -6   4      244.04      245.10     10.24 o 
  -7  -6   4      217.91      210.96      8.13 o 
  -6  -6   4       80.59       60.69      6.39 o 
  -5  -6   4       76.75       67.78      6.54 o 
  -4  -6   4       40.24       28.80     10.30 o 
  -3  -6   4      454.43      453.41     10.49 o 
  -2  -6   4      356.98      371.36      9.49 o 
  -1  -6   4      542.54      520.09      8.49 o 
   0  -6   4      489.43      482.98     11.55 o 
   1  -6   4      297.25      306.18      9.58 o 
   2  -6   4      168.95      170.06      9.04 o 
   3  -6   4       44.56       33.56     10.98 o 
   4  -6   4      135.11      141.52      4.38 o 
   5  -6   4       36.02       48.01      3.50 o 
   6  -6   4        4.23        5.34      2.92 o 
   7  -6   4        1.52        3.96      3.31 o 
 -10  -5   4       78.82       83.09      7.24 o 
  -9  -5   4      107.98      118.48     13.99 o 
  -8  -5   4      105.61       88.96      7.96 o 
  -7  -5   4        4.55        3.45      5.76 o 
  -6  -5   4       56.72       59.43      6.46 o 
  -5  -5   4      218.15      224.93      9.22 o 
  -4  -5   4        1.46        3.37      5.56 o 
  -3  -5   4      906.13      921.46     14.37 o 
  -2  -5   4      785.78      783.35     12.78 o 
  -1  -5   4      736.34      752.21      9.02 o 
   0  -5   4      663.01      674.78      8.14 o 
   1  -5   4      487.76      478.00     12.05 o 
   2  -5   4      200.87      195.00      3.92 o 
   3  -5   4        1.65        1.99      3.19 o 
   4  -5   4      352.64      363.60      7.97 o 
   5  -5   4      149.76      159.32      3.60 o 
   6  -5   4       11.75       21.68      8.56 o 
   7  -5   4       34.08       32.83      3.57 o 
   8  -5   4       29.82       23.08      4.38 o 
 -10  -4   4       10.16        6.44      4.01 o 
  -9  -4   4       78.51       69.81      6.10 o 
  -8  -4   4      213.83      204.89     10.71 o 
  -7  -4   4      486.63      486.32     10.82 o 
  -6  -4   4      846.24      923.13     15.17 o 
  -5  -4   4      658.26      667.48     10.88 o 
  -4  -4   4      454.52      447.09     22.39 o 
  -3  -4   4     3119.04     3061.94     35.07 o 
  -2  -4   4     1987.07     1905.81     22.67 o 
  -1  -4   4      522.74      502.65      9.28 o 
   0  -4   4     2277.72     2538.73     21.79 o 
   1  -4   4        5.58        3.51      1.26 o 
   2  -4   4      139.93      127.15      2.84 o 
   3  -4   4       33.32       25.98      4.41 o 
   4  -4   4      463.80      439.24     10.73 o 
   5  -4   4       10.38       10.75      2.39 o 
   6  -4   4       16.46       10.97      3.25 o 
   7  -4   4       51.11       47.08      2.87 o 
   8  -4   4      107.85      108.07      7.45 o 
 -10  -3   4      104.47      114.34      6.05 o 
  -9  -3   4      357.76      343.78      8.44 o 
  -8  -3   4      779.17      787.40     24.43 o 
  -7  -3   4     1908.56     1804.64     49.08 o 
  -6  -3   4      649.06      671.19      9.97 o 
  -5  -3   4     1218.39     1192.39     16.67 o 
  -4  -3   4     1425.11     1446.02     28.09 o 
  -3  -3   4      259.73      262.54      7.88 o 
  -2  -3   4       51.99       50.41      4.41 o 
  -1  -3   4       91.53       99.79      5.18 o 
   0  -3   4       73.19       65.51      5.82 o 
   1  -3   4     1648.47     1766.92     37.24 o 
   2  -3   4      534.96      535.53      9.79 o 
   3  -3   4     1230.35     1232.37     11.67 o 
   4  -3   4      853.55      832.72      8.90 o 
   5  -3   4      458.82      439.83     10.39 o 
   6  -3   4      594.37      613.84      9.77 o 
   7  -3   4      282.88      289.58      6.81 o 
   8  -3   4        0.43        1.62      2.74 o 
   9  -3   4       18.43       25.25     12.06 o 
  -9  -2   4      165.43      163.97      4.54 o 
  -8  -2   4      721.84      722.04     13.13 o 
  -7  -2   4      930.78      905.31     12.74 o 
  -6  -2   4       69.55       69.84      6.89 o 
  -5  -2   4        0.21       -0.22      2.74 o 
  -4  -2   4       78.73       80.74      4.25 o 
  -3  -2   4      834.14      990.77     26.59 o 
  -2  -2   4      549.14      555.91     23.03 o 
  -1  -2   4     1811.26     1730.25     19.10 o 
   0  -2   4     2215.66     2179.31     26.47 o 
   1  -2   4     2284.72     2197.46     35.09 o 
   2  -2   4     4457.21     5022.27    294.81 o 
   3  -2   4      662.64      685.67      8.11 o 
   4  -2   4      333.43      331.06      6.57 o 
   5  -2   4      810.33      776.26     19.16 o 
   6  -2   4       15.54       22.82      4.74 o 
   7  -2   4       63.79       71.04      9.69 o 
   8  -2   4       58.50       56.15      3.80 o 
   9  -2   4        4.09        5.17      7.96 o 
  10  -2   4       26.64       28.85      5.60 o 
  -9  -1   4       34.36       28.14      3.25 o 
  -8  -1   4       66.40       76.81      3.90 o 
  -7  -1   4       87.51       87.33      4.06 o 
  -6  -1   4       99.90       95.20      8.50 o 
  -5  -1   4      345.73      348.87      8.14 o 
  -4  -1   4     1241.00     1315.63     13.92 o 
  -3  -1   4     2788.98     2709.81     33.26 o 
  -2  -1   4     9079.28    10855.78    129.29 o 
  -1  -1   4     3300.75     3365.30     36.92 o 
   0  -1   4     1707.97     1746.60     28.95 o 
   1  -1   4     1914.92     1969.49     31.21 o 
   2  -1   4     1418.80     1337.24     21.10 o 
   3  -1   4      201.29      196.11      6.89 o 
   4  -1   4        6.83        5.60      6.67 o 
   5  -1   4       95.97       87.61      5.60 o 
   6  -1   4        2.50        6.46      4.52 o 
   7  -1   4       92.00       89.34      6.24 o 
   8  -1   4      391.50      378.87     15.93 o 
   9  -1   4       55.03       64.37      6.46 o 
  10  -1   4       11.98       21.10      5.60 o 
  -9   0   4       96.96       80.51     10.12 o 
  -8   0   4      157.87      157.03      5.15 o 
  -7   0   4      618.95      635.85      9.10 o 
  -6   0   4     4195.39     4360.94     48.48 o 
  -5   0   4     1066.06     1088.98     11.77 o 
  -4   0   4     1344.81     1326.74     14.06 o 
  -3   0   4     2136.65     2103.27     21.33 o 
  -2   0   4     4362.17     4639.14     48.50 o 
  -1   0   4     6026.73     6605.38     81.77 o 
   0   0   4      703.27      680.89      9.26 o 
   1   0   4      819.51       35.52      1.94 o 
   2   0   4     2387.49     2632.94     38.75 o 
   3   0   4      162.37      187.07      6.46 o 
   4   0   4      499.95      502.76      8.93 o 
   5   0   4      803.66      783.66     11.41 o 
   6   0   4     1228.98     1242.46     16.70 o 
   7   0   4      520.38      496.53      9.79 o 
   8   0   4      294.71      275.83      8.83 o 
   9   0   4      208.14      200.19      6.16 o 
  10   0   4      100.88      100.75      7.75 o 
  -9   1   4      295.63      326.13     14.64 o 
  -8   1   4      457.69      465.19     23.03 o 
  -7   1   4      790.36      779.59      8.50 o 
  -6   1   4     1913.34     2029.48     17.41 o 
  -5   1   4       97.86      109.69      2.39 o 
  -4   1   4      967.74      978.61      8.28 o 
  -3   1   4      408.23      423.95      6.72 o 
  -2   1   4       44.31       42.10      1.68 o 
  -1   1   4       17.48       13.73      3.67 o 
   0   1   4        1.55        3.04      1.64 o 
   1   1   4      585.70      571.68      5.12 o 
   2   1   4     2954.13     2948.14     24.76 o 
   3   1   4     1873.98     1897.73     19.94 o 
   4   1   4     2351.11     2366.33     28.31 o 
   5   1   4     1437.82     1437.04     24.22 o 
   6   1   4     1356.13     1377.35     20.56 o 
   7   1   4      190.77      222.00      8.50 o 
   8   1   4      120.16      112.17      5.02 o 
   9   1   4        8.36        9.06      6.80 o 
  10   1   4        0.68        3.86      4.77 o 
  11   1   4        2.61        1.85      6.96 o 
  -8   2   4      448.36      440.44     23.25 o 
  -7   2   4      470.07      488.87     14.64 o 
  -6   2   4      340.49      334.89     10.37 o 
  -5   2   4       46.25       52.26      5.19 o 
  -4   2   4      103.61      108.24      4.37 o 
  -3   2   4      424.14      403.04     14.85 o 
  -2   2   4      747.48      757.23      5.91 o 
  -1   2   4     1042.46      958.47      6.84 o 
   0   2   4     3112.06     3055.92     59.78 o 
   1   2   4     2415.18     2433.67     26.16 o 
   2   2   4     2092.73     2167.91     18.16 o 
   3   2   4     1398.10     1275.43     13.78 o 
   4   2   4     1188.43     1158.51     13.17 o 
   5   2   4      266.92      250.42      8.40 o 
   6   2   4       40.76       41.02      4.01 o 
   7   2   4        4.22        2.82      5.88 o 
   8   2   4        9.06       12.86      4.66 o 
   9   2   4       31.30       35.56      6.57 o 
  10   2   4       48.69       46.32      6.57 o 
  11   2   4        3.98        7.62      4.54 o 
  -8   3   4      205.35      263.27     22.39 o 
  -7   3   4        1.62       12.49     13.56 o 
  -6   3   4       40.00       60.28      8.40 o 
  -5   3   4      159.85      157.79     15.28 o 
  -4   3   4      371.71      365.09     10.76 o 
  -3   3   4     1741.80     1745.61     28.20 o 
  -2   3   4     3764.85     3936.18     60.28 o 
  -1   3   4     2428.41     2492.61     38.84 o 
   0   3   4     2989.99     3129.08     31.37 o 
   1   3   4     1832.20     1799.39     17.77 o 
   2   3   4      186.72      163.53      2.93 o 
   3   3   4      324.89      291.96      7.00 o 
   4   3   4     6340.94     6758.53    103.54 o 
   5   3   4      527.83      541.69      8.06 o 
   6   3   4      321.01      334.69      6.91 o 
   7   3   4      279.68      269.38      7.91 o 
   8   3   4      621.96      632.49     12.46 o 
   9   3   4      334.79      342.81      8.31 o 
  10   3   4       87.61       95.90     13.24 o 
  11   3   4      164.20      167.53      8.28 o 
  -7   4   4      160.47      158.87     18.73 o 
  -6   4   4      436.55      479.62     23.03 o 
  -5   4   4      503.14      525.25     22.39 o 
  -4   4   4      400.02      390.71     11.84 o 
  -3   4   4     1785.35     1840.11     30.78 o 
  -2   4   4     1062.57     1036.73     18.73 o 
  -1   4   4     1436.89     1423.72     44.13 o 
   0   4   4     2988.48     3267.29     22.88 o 
   1   4   4       29.66       37.41      3.04 o 
   2   4   4       32.96       36.11      3.18 o 
   3   4   4      425.61      463.43      7.61 o 
   4   4   4      983.71      965.21     12.74 o 
   5   4   4      105.64       94.05      5.57 o 
   6   4   4      513.03      492.42     10.55 o 
   7   4   4      796.70      762.49     23.25 o 
   8   4   4     1025.67     1001.71     17.38 o 
   9   4   4      389.86      367.84     10.12 o 
  10   4   4      163.31      151.77     11.73 o 
  11   4   4      137.43      132.86      7.03 o 
  -7   5   4      279.27      283.72     23.68 o 
  -6   5   4      207.89      212.68     20.02 o 
  -5   5   4      475.88      503.94     23.03 o 
  -4   5   4      528.06      552.16     15.07 o 
  -3   5   4      364.59      356.70     11.41 o 
  -2   5   4        6.94        6.89      5.81 o 
  -1   5   4       22.87       26.03      5.17 o 
   0   5   4      298.57      288.79      3.37 o 
   1   5   4     2383.60     2498.36     17.89 o 
   2   5   4      792.55      737.91      8.21 o 
   3   5   4     1896.72     1863.61     17.67 o 
   4   5   4      686.64      638.70      8.74 o 
   5   5   4     1025.92     1024.59     15.00 o 
   6   5   4     1447.80     1467.69     20.63 o 
   7   5   4      713.50      732.94     12.07 o 
   8   5   4      116.08      121.63      9.69 o 
   9   5   4      129.81      122.72      7.91 o 
  10   5   4        4.42        7.68      6.49 o 
  11   5   4        0.02       -2.72      5.88 o 
  -6   6   4       12.29        4.52     13.78 o 
  -5   6   4        7.53        4.31     12.92 o 
  -4   6   4        6.68        3.87      6.89 o 
  -3   6   4       23.01       17.44      6.89 o 
  -2   6   4      131.72      134.54      9.04 o 
  -1   6   4      185.21      200.74      6.30 o 
   0   6   4      964.48      932.85      7.59 o 
   1   6   4     1803.07     1836.93     15.69 o 
   2   6   4     1923.08     1915.21     16.45 o 
   3   6   4      944.66      978.55     10.32 o 
   4   6   4      691.49      650.67      8.53 o 
   5   6   4     1326.91     1354.17     18.88 o 
   6   6   4      122.75      112.07      5.67 o 
   7   6   4       12.52       13.22      4.65 o 
   8   6   4       64.23       72.05      5.94 o 
   9   6   4        1.31        0.75      4.50 o 
  10   6   4       85.61       89.66      8.14 o 
  11   6   4      122.11      126.07     10.03 o 
  -5   7   4       29.17       30.57     15.71 o 
  -4   7   4      113.59      119.47     10.33 o 
  -3   7   4      304.38      309.77     12.70 o 
  -2   7   4     1242.50     1178.59     24.54 o 
  -1   7   4      649.75      634.77     11.18 o 
   0   7   4      242.62      255.24      3.72 o 
   1   7   4     1382.22     1397.64     11.39 o 
   2   7   4      436.65      448.54      5.39 o 
   3   7   4       20.81       26.69      6.29 o 
   4   7   4        1.49        4.34      2.66 o 
   5   7   4       10.33        7.13      3.21 o 
   6   7   4       33.19       28.74      4.75 o 
   7   7   4      260.65      260.09      7.79 o 
   8   7   4      312.49      313.84      8.88 o 
   9   7   4      214.87      240.96      8.79 o 
  10   7   4       64.48       63.69      7.08 o 
  11   7   4      124.54      129.65      8.37 o 
  -4   8   4      131.96      147.67     11.62 o 
  -3   8   4      176.82      183.84     11.41 o 
  -2   8   4      338.91      309.34     13.13 o 
  -1   8   4      278.13      248.00     22.28 o 
   0   8   4        9.49        9.02      1.89 o 
   1   8   4      123.83      133.79      5.66 o 
   2   8   4      671.39      662.37     17.30 o 
   3   8   4        3.01        1.52      3.42 o 
   4   8   4      181.68      177.25      6.05 o 
   5   8   4      477.77      487.50      9.50 o 
   6   8   4      374.56      371.91      8.59 o 
   7   8   4      436.36      434.97     10.87 o 
   8   8   4      171.96      186.51      9.90 o 
   9   8   4      170.50      191.34      8.67 o 
  10   8   4       79.28       94.57     22.39 o 
  11   8   4       46.69       50.91     12.92 o 
  -3   9   4       33.78       34.44      9.47 o 
  -2   9   4        0.38        0.22     12.06 o 
  -1   9   4        8.00        3.38      6.19 o 
   0   9   4        3.04        3.11      2.11 o 
   1   9   4       27.92       36.83      5.33 o 
   2   9   4      365.85      354.84      7.34 o 
   3   9   4      298.02      294.38      8.04 o 
   4   9   4      120.48      126.14      4.42 o 
   5   9   4      199.66      209.09      6.28 o 
   6   9   4      223.43      246.64     10.35 o 
   7   9   4      145.34      154.10      7.35 o 
   8   9   4      113.92      114.00     15.71 o 
   9   9   4        9.61        4.04      5.52 o 
  10   9   4        4.60        4.15      7.10 o 
  11   9   4        3.90       -2.03      6.10 o 
  -2  10   4       33.49       29.71      9.47 o 
  -1  10   4        0.16        0.27      4.86 o 
   0  10   4       66.22       41.18     29.17 o 
   1  10   4      113.64      102.87      3.27 o 
   2  10   4      159.54      154.52      7.35 o 
   3  10   4      255.67      256.16     10.65 o 
   4  10   4       32.51       36.72      3.58 o 
   5  10   4       71.53       71.93      4.77 o 
   6  10   4        2.00        0.97      6.11 o 
   7  10   4        2.54       -2.70      3.91 o 
   8  10   4        0.01        3.07      4.29 o 
   9  10   4       10.17       14.14      7.76 o 
  10  10   4        0.71        1.85      5.88 o 
   0  11   4       91.95       77.71     10.12 o 
   1  11   4       43.26       47.57     14.64 o 
   2  11   4       19.64       28.56      4.09 o 
   3  11   4       37.85       47.38      4.57 o 
   4  11   4      159.25      157.21      6.48 o 
   5  11   4        0.27       -3.41      5.72 o 
   6  11   4        9.19        8.19      4.33 o 
   7  11   4       12.67       10.80      4.32 o 
   8  11   4       77.58       70.97      7.44 o 
   9  11   4       49.34       66.51     12.94 o 
   2  12   4        0.94       -3.44      7.10 o 
   3  12   4        2.60        3.99      3.07 o 
   4  12   4        0.43        2.25      3.74 o 
   5  12   4       34.14       40.13     14.68 o 
   6  12   4       45.09       32.51      5.23 o 
   7  12   4       77.72       89.13     10.96 o 
  -3 -11   5        0.05        5.93      4.04 o 
  -2 -11   5       23.69       39.07      5.71 o 
  -6 -10   5        4.20        1.75      7.13 o 
  -5 -10   5        0.07        2.61      5.94 o 
  -4 -10   5        8.50        8.24      3.54 o 
  -3 -10   5       40.34       33.46      3.90 o 
  -2 -10   5       14.59       26.17      3.88 o 
  -1 -10   5       53.40       47.41      4.98 o 
   0 -10   5       21.09       24.26      4.84 o 
   1 -10   5       11.14       16.58     14.64 o 
  -7  -9   5       10.80        8.84      8.95 o 
  -6  -9   5       50.05       61.43     15.19 o 
  -5  -9   5        3.48        7.16      6.68 o 
  -4  -9   5       65.95       66.70      5.52 o 
  -3  -9   5      127.78      128.38      7.19 o 
  -2  -9   5       14.91       31.83      7.30 o 
  -1  -9   5       16.51       21.79      2.74 o 
   0  -9   5       45.99       42.38      6.54 o 
   1  -9   5       21.34       18.94     14.21 o 
   2  -9   5       53.46       58.55      8.61 o 
   3  -9   5        2.78        3.18      3.98 o 
  -8  -8   5       32.29       28.92     13.09 o 
  -7  -8   5      239.27      247.69     20.45 o 
  -6  -8   5       60.04       80.99     11.30 o 
  -5  -8   5      174.67      198.80     16.56 o 
  -4  -8   5       72.68       73.93      9.48 o 
  -3  -8   5      146.46      156.01      6.68 o 
  -2  -8   5      202.22      194.92      9.41 o 
  -1  -8   5       10.67        6.85      4.15 o 
   0  -8   5       55.25       46.65      3.87 o 
   1  -8   5       38.48       36.17     15.28 o 
   2  -8   5       27.27       22.17      7.75 o 
   3  -8   5      105.15      104.62      9.04 o 
   4  -8   5        1.40        2.15      4.43 o 
  -9  -7   5      181.45      223.97     24.65 o 
  -8  -7   5       53.18       44.77      6.92 o 
  -7  -7   5      157.42      159.94     14.59 o 
  -6  -7   5      168.94      159.61     10.37 o 
  -5  -7   5      319.53      312.42     10.64 o 
  -4  -7   5       55.00       57.17      7.07 o 
  -3  -7   5        5.63        6.52      7.09 o 
  -2  -7   5       73.43       73.39      8.83 o 
  -1  -7   5       60.12       70.10      7.34 o 
   0  -7   5        1.22        1.96      1.85 o 
   1  -7   5        8.02       15.49      6.57 o 
   2  -7   5       99.02      115.81      9.69 o 
   3  -7   5       79.75       71.04     14.42 o 
   4  -7   5       26.21       34.40      5.74 o 
   5  -7   5       39.64       49.17      9.76 o 
   6  -7   5       19.75       18.59      2.51 o 
  -9  -6   5      159.35      136.50      7.53 o 
  -8  -6   5      108.12      103.54      8.93 o 
  -7  -6   5       83.68       78.93      6.84 o 
  -6  -6   5        3.31        0.87      8.81 o 
  -5  -6   5       72.38       90.12     11.62 o 
  -4  -6   5      674.61      670.34     18.94 o 
  -3  -6   5        1.81        2.26      5.08 o 
  -2  -6   5      220.05      213.80      8.52 o 
  -1  -6   5      590.04      572.01      8.69 o 
   0  -6   5      485.19      465.14     17.42 o 
   1  -6   5      127.83      130.96      3.55 o 
   2  -6   5       59.28       73.62      8.61 o 
   3  -6   5      159.55       68.44     82.45 o 
   4  -6   5       49.41       59.85      3.60 o 
   5  -6   5        9.85        9.50      3.94 o 
   6  -6   5       27.65       24.37      3.60 o 
   7  -6   5        4.60       -5.27      5.27 o 
  -9  -5   5       18.48       13.00      4.86 o 
  -8  -5   5       30.20       24.80      6.34 o 
  -7  -5   5       58.73       67.38      7.75 o 
  -6  -5   5      170.55      165.67      7.22 o 
  -5  -5   5      680.65      685.46     12.48 o 
  -4  -5   5      507.04      520.98     10.86 o 
  -3  -5   5     1447.82     1428.88     22.61 o 
  -2  -5   5     1240.93     1216.84     31.97 o 
  -1  -5   5      566.23      549.97      7.38 o 
   0  -5   5      212.46      220.57      6.26 o 
   1  -5   5      487.60      478.47     13.88 o 
   2  -5   5      125.58      123.56      9.69 o 
   3  -5   5       40.29       50.90      5.06 o 
   4  -5   5      193.59      177.15      6.34 o 
   5  -5   5        1.48        0.52      2.11 o 
   6  -5   5        0.30       -0.02      2.14 o 
   7  -5   5       37.73       48.17      7.43 o 
  -9  -4   5       74.52       79.10     15.39 o 
  -8  -4   5      161.40      189.41      6.47 o 
  -7  -4   5     1407.52     1355.73     20.67 o 
  -6  -4   5      812.00      817.21     12.70 o 
  -5  -4   5      678.60      689.59     16.89 o 
  -4  -4   5      903.28      923.92     22.71 o 
  -3  -4   5      268.80      260.73      7.57 o 
  -2  -4   5     1011.31      991.71     14.91 o 
  -1  -4   5      496.31      472.60      9.97 o 
   0  -4   5       64.30       71.39      2.45 o 
   1  -4   5       69.36       61.57      8.40 o 
   2  -4   5      169.05      152.84      9.90 o 
   3  -4   5       30.33       26.47      1.68 o 
   4  -4   5      559.82      549.32      7.25 o 
   5  -4   5      661.55      632.96      7.55 o 
   6  -4   5      129.99      130.89      7.25 o 
   7  -4   5      116.45      108.38      6.62 o 
   8  -4   5       27.43       19.79      6.78 o 
  -9  -3   5      323.57      334.11      8.51 o 
  -8  -3   5      327.23      331.04      7.00 o 
  -7  -3   5      662.14      632.31     10.12 o 
  -6  -3   5      224.64      253.11     11.84 o 
  -5  -3   5      791.06      839.32     13.84 o 
  -4  -3   5      325.99      313.37      8.83 o 
  -3  -3   5        1.38        2.78      3.95 o 
  -2  -3   5      151.24      133.27      7.06 o 
  -1  -3   5      783.22      756.92     16.68 o 
   0  -3   5      365.51      363.22     11.86 o 
   1  -3   5        3.24        3.87      6.24 o 
   2  -3   5      435.84      426.23     20.67 o 
   3  -3   5      915.22      942.64     18.97 o 
   4  -3   5      907.39      881.84      9.41 o 
   5  -3   5      266.01      268.17      5.21 o 
   6  -3   5       31.04       32.06      2.71 o 
   7  -3   5        8.61        9.25      2.47 o 
   8  -3   5        3.22       -1.71      2.31 o 
   9  -3   5        0.03       11.43      3.83 o 
  -9  -2   5      375.26      408.09     12.05 o 
  -8  -2   5      253.18      268.21      5.63 o 
  -7  -2   5      230.56      243.72      5.40 o 
  -6  -2   5       68.63       81.72      6.84 o 
  -5  -2   5      101.72      100.89      5.57 o 
  -4  -2   5      160.89      171.18      8.88 o 
  -3  -2   5      281.50      277.22      8.29 o 
  -2  -2   5     1690.58     1769.27     23.57 o 
  -1  -2   5     2856.77     2784.45     30.97 o 
   0  -2   5     3304.83     3466.08     37.99 o 
   1  -2   5     1195.20     1177.09     29.71 o 
   2  -2   5       96.46       92.78      7.96 o 
   3  -2   5      286.73      291.50      7.31 o 
   4  -2   5      487.10      505.55      7.23 o 
   5  -2   5       10.94       10.03      2.29 o 
   6  -2   5       51.13       62.38      5.49 o 
   7  -2   5       15.95        9.44      2.87 o 
   8  -2   5      133.30      138.35      9.04 o 
   9  -2   5        2.64       -5.17      8.83 o 
  -9  -1   5        0.90       -5.17      6.03 o 
  -8  -1   5       31.27       31.46      3.38 o 
  -7  -1   5       91.56       86.58      7.00 o 
  -6  -1   5      359.10      348.85      5.63 o 
  -5  -1   5      514.60      557.16      8.60 o 
  -4  -1   5     2162.80     2165.89     22.98 o 
  -3  -1   5     2982.53     2971.08     31.28 o 
  -2  -1   5      866.24      789.31      9.81 o 
  -1  -1   5     1634.57     1673.67     19.93 o 
   0  -1   5     2728.98     2886.73     29.05 o 
   1  -1   5      233.72      215.48      9.04 o 
   2  -1   5     1886.32     1932.67     21.81 o 
   3  -1   5      453.82      514.28     16.79 o 
   4  -1   5       32.34       25.62      5.17 o 
   5  -1   5       30.67       23.03      9.04 o 
   6  -1   5      126.33      122.92      7.10 o 
   7  -1   5      241.66      236.36      8.83 o 
   8  -1   5      279.96      255.09     15.28 o 
   9  -1   5        0.72        3.66      5.17 o 
  10  -1   5      170.65      161.02      8.83 o 
  -9   0   5       92.33       74.27     18.08 o 
  -8   0   5      253.20      260.39      5.22 o 
  -7   0   5      843.33      884.41     10.33 o 
  -6   0   5      721.16      731.66      9.95 o 
  -5   0   5      588.37      587.32      6.77 o 
  -4   0   5      677.85      735.50      9.15 o 
  -3   0   5     1584.36     1629.45     14.45 o 
  -2   0   5     2398.43     2351.77     20.03 o 
  -1   0   5        2.33        4.07      1.99 o 
   0   0   5       95.34       94.93      4.74 o 
   1   0   5      130.86      115.19      3.85 o 
   2   0   5       17.11       31.83      3.44 o 
   3   0   5     1816.38     1881.87     35.09 o 
   4   0   5      220.69      196.97      7.32 o 
   5   0   5      728.50      681.32     19.80 o 
   6   0   5      928.84      931.75     12.71 o 
   7   0   5       84.67       98.92      4.87 o 
   8   0   5       63.19       66.08      4.79 o 
   9   0   5       17.73       16.15      6.03 o 
  10   0   5      189.37      172.86      9.47 o 
  -8   1   5      249.98      244.97     12.06 o 
  -7   1   5      596.85      623.27      7.85 o 
  -6   1   5     1141.32     1203.83     16.38 o 
  -5   1   5     1573.53     1601.15     17.31 o 
  -4   1   5      530.22      562.02      6.36 o 
  -3   1   5        5.12        4.30      1.85 o 
  -2   1   5      279.47      250.89      5.17 o 
  -1   1   5      770.08      784.06      9.62 o 
   0   1   5      192.60      174.80      4.06 o 
   1   1   5      506.17      485.04      5.13 o 
   2   1   5     2414.12     2356.14     23.89 o 
   3   1   5      475.17      391.35      6.62 o 
   4   1   5     1072.27     1135.15     15.05 o 
   5   1   5      884.19      920.29     19.80 o 
   6   1   5     1258.14     1288.96     18.46 o 
   7   1   5      615.18      568.74     33.15 o 
   8   1   5        5.54        7.39      3.80 o 
   9   1   5       38.67       43.89      9.58 o 
  10   1   5       11.70       12.27      5.51 o 
  11   1   5        1.04        5.85      4.47 o 
  -8   2   5      206.08      215.91     12.92 o 
  -7   2   5      128.21      129.81     10.12 o 
  -6   2   5       36.77       48.65      7.96 o 
  -5   2   5       13.12       13.95      1.61 o 
  -4   2   5      743.43      774.83     11.19 o 
  -3   2   5      543.23      570.84      7.32 o 
  -2   2   5     1162.55     1137.46     10.91 o 
  -1   2   5     3517.17     3499.09     29.80 o 
   0   2   5     2709.78     2776.97     27.25 o 
   1   2   5     1385.81     1373.67     17.19 o 
   2   2   5     3380.47     3568.36     61.31 o 
   3   2   5     2161.95     2095.90     18.36 o 
   4   2   5     2352.45     2321.06     51.77 o 
   5   2   5      494.75      503.56      9.48 o 
   6   2   5      126.39      118.85      5.10 o 
   7   2   5       34.89       62.52     17.97 o 
   8   2   5        0.81        7.74      7.26 o 
   9   2   5       36.83       50.77      6.03 o 
  10   2   5       39.84       53.21      8.18 o 
  11   2   5      199.80      194.31      8.61 o 
  -7   3   5       55.24       67.81      9.47 o 
  -6   3   5      231.32      246.91     11.41 o 
  -5   3   5      358.77      340.98     11.84 o 
  -4   3   5      320.57      306.54     10.33 o 
  -3   3   5     4082.22     4270.49     75.77 o 
  -2   3   5     3776.62     3886.02     60.28 o 
  -1   3   5     1783.97     1791.70     12.88 o 
   0   3   5     2330.96     2414.74     20.03 o 
   1   3   5      858.94      833.92     11.02 o 
   2   3   5       49.13       48.90      3.10 o 
   3   3   5       42.41       42.05      2.39 o 
   4   3   5      656.36      680.75     16.68 o 
   5   3   5      318.53      303.57      6.39 o 
   6   3   5      111.74      105.96      7.64 o 
   7   3   5      679.96      664.58     12.39 o 
   8   3   5      377.22      385.77     10.31 o 
   9   3   5      377.56      385.92     10.76 o 
  10   3   5       64.65       61.64      5.79 o 
  11   3   5      217.79      207.14     15.07 o 
  -7   4   5      799.81      877.43     23.03 o 
  -6   4   5      368.23      381.67     14.42 o 
  -5   4   5      562.80      619.33     16.79 o 
  -4   4   5      746.53      794.55     17.65 o 
  -3   4   5      338.64      330.65     16.79 o 
  -2   4   5     1461.14     1444.23     24.76 o 
  -1   4   5      350.37      293.65     11.77 o 
   0   4   5      190.09      195.23      6.19 o 
   1   4   5      414.90      417.43      4.85 o 
   2   4   5      226.82      229.22      3.80 o 
   3   4   5      857.86      831.94      9.25 o 
   4   4   5     3874.11     3941.78     43.30 o 
   5   4   5      998.64      950.26     12.47 o 
   6   4   5      761.41      802.97     35.63 o 
   7   4   5      906.15      904.80     15.77 o 
   8   4   5      181.04      182.98      8.48 o 
   9   4   5      181.87      181.14      7.17 o 
  10   4   5       99.36       94.17      7.60 o 
  11   4   5       68.88       66.51     10.87 o 
  -6   5   5       24.87       20.45      8.61 o 
  -5   5   5      302.86      332.16     13.56 o 
  -4   5   5      138.01      164.25      9.90 o 
  -3   5   5      108.60      105.48     14.21 o 
  -2   5   5        6.65       11.19      6.03 o 
  -1   5   5      303.12      304.86     15.71 o 
   0   5   5      221.14      205.26      3.24 o 
   1   5   5       71.95       65.77      3.01 o 
   2   5   5     1684.17     1629.63     15.38 o 
   3   5   5     1505.90     1482.26     15.39 o 
   4   5   5     1756.15     1735.02     16.07 o 
   5   5   5     1046.17     1060.23     17.65 o 
   6   5   5      120.27      110.87      6.46 o 
   7   5   5      404.89      381.17      8.79 o 
   8   5   5        0.16       -4.13      5.73 o 
   9   5   5        4.95        0.78      5.45 o 
  10   5   5        0.15        8.12      6.53 o 
  11   5   5        3.37       -0.88      5.70 o 
  -5   6   5       23.70       23.89      8.61 o 
  -4   6   5       58.29       57.26      9.04 o 
  -3   6   5       78.04       52.96     14.42 o 
  -2   6   5      780.07      708.66     17.22 o 
  -1   6   5     1029.82     1026.74     14.54 o 
   0   6   5     1381.63     1353.61     10.24 o 
   1   6   5      312.52      295.24      3.83 o 
   2   6   5      697.54      680.83     14.78 o 
   3   6   5      935.57      942.95     11.15 o 
   4   6   5      548.82      525.14      6.67 o 
   5   6   5       38.35       32.19      3.38 o 
   6   6   5       17.06       14.80      4.29 o 
   7   6   5        8.94        6.90      5.69 o 
   8   6   5      312.49      328.49      8.92 o 
   9   6   5        0.35       -0.02      5.46 o 
  10   6   5        3.75        8.42      5.63 o 
  11   6   5       68.99       62.00      7.13 o 
  -5   7   5      100.74      114.09     19.59 o 
  -4   7   5      271.66      261.12     13.35 o 
  -3   7   5      245.90      259.40     12.49 o 
  -2   7   5      306.73      304.60     12.70 o 
  -1   7   5      694.16      679.43     11.86 o 
   0   7   5      516.36      493.27     11.25 o 
   1   7   5      101.86      101.20      5.53 o 
   2   7   5      201.29      199.87      4.39 o 
   3   7   5       58.11       61.82      3.31 o 
   4   7   5       56.24       55.29      3.84 o 
   5   7   5        1.52        2.32      3.96 o 
   6   7   5       82.11       82.32     10.66 o 
   7   7   5      335.73      342.19      8.64 o 
   8   7   5      536.67      561.84     26.91 o 
   9   7   5       94.33       92.66     12.38 o 
  10   7   5      203.13      206.02     11.09 o 
  11   7   5       44.88       60.01     10.55 o 
  -4   8   5       89.01       73.41     11.19 o 
  -3   8   5      127.45      105.70     10.98 o 
  -2   8   5      157.89      161.67     11.19 o 
  -1   8   5       26.16       23.89      6.97 o 
   0   8   5        2.64        1.42      1.15 o 
   1   8   5        4.17        6.39      1.85 o 
   2   8   5       20.82       22.25      2.13 o 
   3   8   5      127.17      123.01      5.54 o 
   4   8   5      351.38      334.55      6.32 o 
   5   8   5      496.48      499.50     10.18 o 
   6   8   5      435.81      427.18      8.75 o 
   7   8   5       51.83       50.09      7.16 o 
   8   8   5       70.22       60.02      6.34 o 
   9   8   5       78.22       81.42     11.52 o 
  10   8   5      143.79      160.59     13.56 o 
  11   8   5       20.71       29.21      7.23 o 
  -2   9   5        0.05        2.80     13.99 o 
  -1   9   5       21.86       20.53      5.76 o 
   0   9   5       35.79       33.08      6.21 o 
   1   9   5       92.71       90.63      4.21 o 
   2   9   5      314.60      297.53      4.77 o 
   3   9   5       69.50       78.15      3.21 o 
   4   9   5      151.11      151.18      7.34 o 
   5   9   5      163.62      169.36      4.96 o 
   6   9   5      430.87      412.87      8.66 o 
   7   9   5      152.83      162.32      5.90 o 
   8   9   5        0.13       -1.81      4.75 o 
   9   9   5        0.04       -4.28      7.21 o 
  10   9   5        6.23        3.91      5.84 o 
  11   9   5        0.04        7.33     11.79 o 
  -1  10   5      136.26      111.57      7.98 o 
   0  10   5       78.31       64.95      6.89 o 
   1  10   5       85.96       76.91      7.75 o 
   2  10   5      171.88      173.19     10.88 o 
   3  10   5      220.07      227.92      5.57 o 
   4  10   5      560.77      561.42     17.61 o 
   5  10   5       59.73       63.68      5.86 o 
   6  10   5        2.13        0.34      3.30 o 
   7  10   5        3.37        6.67      4.34 o 
   8  10   5       10.41        5.14      4.32 o 
   9  10   5       24.49       27.44      8.04 o 
  10  10   5       17.97       10.76      6.50 o 
   1  11   5       13.95       10.12      7.96 o 
   2  11   5        0.29        1.84      4.88 o 
   3  11   5        0.17        0.61      3.78 o 
   4  11   5       11.65        8.34      3.57 o 
   5  11   5       29.54       30.28      5.36 o 
   6  11   5       34.65       24.38      4.77 o 
   7  11   5       65.49       76.04     13.31 o 
   8  11   5       91.78       98.93      6.62 o 
   9  11   5       74.55       77.04      8.52 o 
   3  12   5       20.04        9.30      4.12 o 
   4  12   5       62.16       50.65      7.93 o 
   5  12   5       13.31       10.99      3.38 o 
   6  12   5       86.45       88.28      5.67 o 
   7  12   5       73.75       91.47      7.96 o 
  -5 -10   6        4.38       -2.16      5.03 o 
  -4 -10   6        0.18       -0.60      5.67 o 
  -3 -10   6       11.85       11.92      3.06 o 
  -2 -10   6        1.51        7.52      7.15 o 
  -1 -10   6       76.24       93.64     15.93 o 
   0 -10   6        3.01      -11.84     17.01 o 
  -6  -9   6       61.11       64.59      9.34 o 
  -5  -9   6      159.60      191.02     13.39 o 
  -4  -9   6      108.56      125.14      7.04 o 
  -3  -9   6       45.96       51.96      5.07 o 
  -2  -9   6       18.42       22.89      2.61 o 
  -1  -9   6       11.96       14.31      3.58 o 
   0  -9   6        3.86       15.50      9.26 o 
   1  -9   6        2.13        0.22      7.53 o 
   2  -9   6       28.68       25.19      9.04 o 
  -7  -8   6       10.59        8.37      8.83 o 
  -6  -8   6       69.12       74.68      9.04 o 
  -5  -8   6      234.82      245.20     15.39 o 
  -4  -8   6        4.15        6.81      6.76 o 
  -3  -8   6       83.27       92.52      5.42 o 
  -2  -8   6       60.84       67.85      8.74 o 
  -1  -8   6       57.48       41.35      8.68 o 
   0  -8   6       20.12       10.30      4.98 o 
   1  -8   6        9.89       14.64     15.50 o 
   2  -8   6       12.20        2.58      7.32 o 
   3  -8   6       50.30       13.35     13.99 o 
   4  -8   6       52.99       63.80      7.96 o 
  -8  -7   6      134.06      130.12     10.54 o 
  -7  -7   6      108.84      114.66     10.37 o 
  -6  -7   6      136.65      132.83     17.01 o 
  -5  -7   6       65.27       67.03      7.81 o 
  -4  -7   6        0.15       -6.39      6.39 o 
  -3  -7   6       17.71       25.13      8.53 o 
  -2  -7   6       36.24       34.28      3.91 o 
  -1  -7   6        7.29        6.34      2.82 o 
   0  -7   6       53.74       45.38      1.86 o 
   1  -7   6      127.77      112.15     18.94 o 
   2  -7   6        7.77       10.33      7.96 o 
   3  -7   6      148.18      174.37     18.51 o 
   4  -7   6        0.19       -3.37      4.54 o 
   5  -7   6        3.70        4.76      4.52 o 
  -8  -6   6       45.04       66.98      8.47 o 
  -7  -6   6        8.34        5.97      6.63 o 
  -6  -6   6        9.92       11.72      7.39 o 
  -5  -6   6       29.96       34.62      6.46 o 
  -4  -6   6      732.08      733.24     17.28 o 
  -3  -6   6       82.59       76.90      8.90 o 
  -2  -6   6      368.13      355.78     12.32 o 
  -1  -6   6      575.98      553.59     10.93 o 
   0  -6   6      109.52      105.79      6.27 o 
   1  -6   6      233.42      213.33     20.02 o 
   2  -6   6      201.71      203.64     11.84 o 
   3  -6   6      171.86      184.27     11.41 o 
   4  -6   6       32.46        9.92      9.03 o 
   5  -6   6        0.02        1.50      3.35 o 
   6  -6   6        1.01        7.15      4.87 o 
  -8  -5   6       39.67       42.96      5.78 o 
  -7  -5   6       78.97       82.50     10.76 o 
  -6  -5   6      348.04      346.19     16.25 o 
  -5  -5   6      649.96      653.04     14.64 o 
  -4  -5   6      767.00      763.41     22.71 o 
  -3  -5   6      108.30      129.61      7.52 o 
  -2  -5   6      219.64      217.00     17.22 o 
  -1  -5   6      362.63      363.28      5.84 o 
   0  -5   6       48.65       49.24      5.62 o 
   1  -5   6      320.23      348.09     13.78 o 
   2  -5   6        8.90       13.35      7.75 o 
   3  -5   6       13.83       10.98      7.53 o 
   4  -5   6        0.35        0.88      2.20 o 
   5  -5   6      188.50      150.62      8.86 o 
   6  -5   6      102.36       94.98      9.19 o 
   7  -5   6       52.83       64.93     15.71 o 
  -9  -4   6       89.89       93.50      8.40 o 
  -8  -4   6      257.58      285.61      9.22 o 
  -7  -4   6      196.51      232.01      8.50 o 
  -6  -4   6      641.78      649.69     17.18 o 
  -5  -4   6      412.38      431.24      9.42 o 
  -4  -4   6      556.47      562.37     13.24 o 
  -3  -4   6      500.06      490.46     10.34 o 
  -2  -4   6      190.06      191.70      9.12 o 
  -1  -4   6       12.80        6.38      5.25 o 
   0  -4   6       82.65       77.81      6.17 o 
   1  -4   6       16.12       12.70      7.96 o 
   2  -4   6      111.91       96.44      9.90 o 
   3  -4   6      134.66      129.81     10.33 o 
   4  -4   6      237.82      238.21      7.94 o 
   5  -4   6        9.47       13.84      3.01 o 
   6  -4   6       19.82       21.73      2.41 o 
   7  -4   6       15.23       10.14      4.25 o 
   8  -4   6        1.35       -2.82      4.48 o 
  -9  -3   6      306.65      307.85      8.21 o 
  -8  -3   6      332.85      347.84     11.18 o 
  -7  -3   6      321.76      315.97      9.90 o 
  -6  -3   6      616.74      584.00     11.83 o 
  -5  -3   6      329.16      315.10      8.72 o 
  -4  -3   6       69.21       78.60      6.71 o 
  -3  -3   6      170.70      158.09      6.46 o 
  -2  -3   6       92.78       81.25      5.91 o 
  -1  -3   6      555.53      576.03     13.10 o 
   0  -3   6      202.80      171.21      1.51 o 
   1  -3   6      226.65      240.45     11.62 o 
   2  -3   6      289.35      288.24     12.49 o 
   3  -3   6      370.03      377.47      8.77 o 
   4  -3   6      276.98      290.96      4.59 o 
   5  -3   6       15.40       20.22      1.83 o 
   6  -3   6      492.53      508.33      8.45 o 
   7  -3   6        0.06        3.56      3.20 o 
   8  -3   6       21.91       26.13      9.61 o 
   9  -3   6        0.83        2.12      4.98 o 
  -8  -2   6       38.70       46.27      6.78 o 
  -7  -2   6       25.61       21.30      4.09 o 
  -6  -2   6       59.89       57.38      4.11 o 
  -5  -2   6        0.81       -1.68      3.12 o 
  -4  -2   6      233.69      258.13     16.90 o 
  -3  -2   6      579.69      610.98     11.43 o 
  -2  -2   6      331.27      312.85      8.93 o 
  -1  -2   6     3072.57     3026.36     34.86 o 
   0  -2   6     1340.08     1340.48     32.18 o 
   1  -2   6     1111.58     1160.94     22.82 o 
   2  -2   6      880.89      910.58     28.42 o 
   3  -2   6      344.92      363.44     14.96 o 
   4  -2   6      143.95      155.35      3.32 o 
   5  -2   6       20.74       12.66      1.84 o 
   6  -2   6       15.78       11.22      3.57 o 
   7  -2   6       47.86       49.53      3.66 o 
   8  -2   6       13.02        9.45      5.18 o 
   9  -2   6        3.53        6.24      5.60 o 
  -8  -1   6       47.53       42.40      5.18 o 
  -7  -1   6      264.53      260.92      8.40 o 
  -6  -1   6      249.28      244.50      5.90 o 
  -5  -1   6     1215.05     1249.20     14.16 o 
  -4  -1   6     2089.34     2136.58     27.63 o 
  -3  -1   6     1599.68     1531.82     30.46 o 
  -2  -1   6     1130.85     1149.66     10.72 o 
  -1  -1   6      467.07      405.97     29.03 o 
   0  -1   6      128.66      109.32      3.52 o 
   1  -1   6       96.72       72.55      7.32 o 
   2  -1   6     1251.29     1382.58     17.08 o 
   3  -1   6      739.12      838.65     17.22 o 
   4  -1   6      156.55      151.76     13.13 o 
   5  -1   6       46.13       34.44      6.03 o 
   6  -1   6       39.43       37.03      6.03 o 
   7  -1   6      189.96      203.64     14.64 o 
   8  -1   6      256.07      270.81     10.55 o 
   9  -1   6        5.88       12.06      6.03 o 
  10  -1   6       73.78       80.08      8.18 o 
  -8   0   6      144.24      112.59     10.12 o 
  -7   0   6      436.57      427.01      7.64 o 
  -6   0   6      886.65      889.86      9.19 o 
  -5   0   6     2114.23     2151.66     18.76 o 
  -4   0   6      225.19      246.60      5.29 o 
  -3   0   6     1300.91     1295.11     13.21 o 
  -2   0   6      965.96      947.30      9.48 o 
  -1   0   6       81.87      100.59      3.13 o 
   0   0   6       80.55       57.26      4.52 o 
   1   0   6       26.25       23.39      2.89 o 
   2   0   6       59.25       57.13      2.26 o 
   3   0   6     2961.51     3031.56     62.10 o 
   4   0   6     1342.29     1388.26     30.57 o 
   5   0   6      797.66      801.01     16.58 o 
   6   0   6      250.38      257.03     10.12 o 
   7   0   6      272.85      279.20     10.33 o 
   8   0   6      118.68      112.80      8.40 o 
   9   0   6       18.55       23.03     11.84 o 
  10   0   6       60.52       -0.43     10.33 o 
  -8   1   6      253.97      269.73     20.24 o 
  -7   1   6      340.54      340.34     12.70 o 
  -6   1   6      532.79      545.97      6.35 o 
  -5   1   6      270.49      267.62      4.71 o 
  -4   1   6      325.15      354.25     10.27 o 
  -3   1   6       32.33       39.41      8.07 o 
  -2   1   6      202.86      203.08      9.58 o 
  -1   1   6      589.96      605.35      7.45 o 
   0   1   6     2711.00     2942.03     24.54 o 
   1   1   6     1523.09     1451.74     18.02 o 
   2   1   6      379.25      353.68      4.59 o 
   3   1   6     3264.62     3558.86     39.88 o 
   4   1   6      467.93      459.17     11.19 o 
   5   1   6      254.88      251.79      6.55 o 
   6   1   6      723.70      724.26     11.49 o 
   7   1   6       76.79       72.00      5.17 o 
   8   1   6       24.14       19.51      4.56 o 
   9   1   6        4.70        4.28      4.41 o 
  10   1   6        0.05       -4.49      4.49 o 
  11   1   6       37.44       48.87      8.40 o 
  -7   2   6       12.35       47.79      8.40 o 
  -6   2   6        3.51       -2.15      6.24 o 
  -5   2   6      390.94      405.59     10.55 o 
  -4   2   6      888.69      926.13     11.84 o 
  -3   2   6      887.51      950.55      9.88 o 
  -2   2   6     2116.10     2035.37     16.65 o 
  -1   2   6     3405.69     3340.29     28.31 o 
   0   2   6     1086.33     1092.33     15.68 o 
   1   2   6     2869.46     2893.07     23.86 o 
   2   2   6     3085.99     3133.11     32.01 o 
   3   2   6     1435.74     1482.55     12.88 o 
   4   2   6      449.10      537.30      8.29 o 
   5   2   6       15.90       14.59      3.81 o 
   6   2   6        0.33       -1.80      4.46 o 
   7   2   6      136.06      151.51      7.79 o 
   8   2   6        0.95        2.63      5.15 o 
   9   2   6      127.92      112.45     14.64 o 
  10   2   6      199.75      204.77     17.54 o 
  11   2   6       79.68       96.01      8.34 o 
  -7   3   6      208.23      211.82     12.49 o 
  -6   3   6      348.51      354.76     13.35 o 
  -5   3   6      829.83      876.79     19.37 o 
  -4   3   6      886.95      946.96     26.48 o 
  -3   3   6      196.72      223.66      8.83 o 
  -2   3   6     1746.77     1840.51     27.95 o 
  -1   3   6     1812.97     1795.15     18.93 o 
   0   3   6      219.60      199.91      2.99 o 
   1   3   6      657.43      632.02      9.08 o 
   2   3   6        5.29        2.82      1.93 o 
   3   3   6        4.98       11.52      2.46 o 
   4   3   6      179.78      223.71      5.44 o 
   5   3   6     1586.06     1662.48     56.72 o 
   6   3   6      566.01      542.66      9.51 o 
   7   3   6      709.50      688.80     11.71 o 
   8   3   6      162.98      179.42     11.43 o 
   9   3   6       80.94       99.18     14.64 o 
  10   3   6      121.26      125.65      6.96 o 
  11   3   6       74.60       82.98      9.36 o 
  -6   4   6      425.33      394.59     15.28 o 
  -5   4   6      553.26      574.55     16.15 o 
  -4   4   6      514.11      535.80     21.96 o 
  -3   4   6      116.36      132.39      8.40 o 
  -2   4   6        3.12        1.72      9.26 o 
  -1   4   6       65.03       59.29      1.58 o 
   0   4   6        4.46        3.07      1.82 o 
   1   4   6       33.36       37.11      2.54 o 
   2   4   6      367.34      352.76      5.82 o 
   3   4   6      956.03      920.71      9.54 o 
   4   4   6     1782.40     1805.79     16.52 o 
   5   4   6      635.54      593.02     11.16 o 
   6   4   6      122.37      130.11      5.76 o 
   7   4   6      101.69      108.22     11.30 o 
   8   4   6       81.31      100.41      7.52 o 
   9   4   6       85.94       76.68      6.28 o 
  10   4   6       17.25       19.57      6.39 o 
  11   4   6        1.91        3.94      6.69 o 
  -6   5   6      306.99      337.54     15.50 o 
  -5   5   6      131.56      134.76     10.98 o 
  -4   5   6       56.74       68.67      8.83 o 
  -3   5   6      132.31      122.70      9.04 o 
  -2   5   6      268.74      267.79     16.58 o 
  -1   5   6      490.32      499.79      9.05 o 
   0   5   6      472.57      468.87      7.77 o 
   1   5   6      490.81      471.01      5.60 o 
   2   5   6      459.39      446.47      7.21 o 
   3   5   6      972.26      944.33     10.68 o 
   4   5   6     1027.29     1056.19     11.53 o 
   5   5   6      359.41      340.92      6.38 o 
   6   5   6     1058.83     1031.11     16.44 o 
   7   5   6        3.96        1.61      5.25 o 
   8   5   6        2.35        8.08      5.93 o 
   9   5   6        0.54       -3.76      4.71 o 
  10   5   6       10.29       17.66      5.63 o 
  11   5   6        8.12        5.30      8.40 o 
  -5   6   6        0.13       -1.08      7.53 o 
  -4   6   6      177.30      191.80     11.62 o 
  -3   6   6      214.00      226.68     18.94 o 
  -2   6   6      154.45      172.64      9.90 o 
  -1   6   6     1157.46     1099.99     15.68 o 
   0   6   6     1026.13     1003.30      9.94 o 
   1   6   6      390.61      376.98      4.44 o 
   2   6   6      890.58      856.05      8.28 o 
   3   6   6     1079.22     1058.72     18.48 o 
   4   6   6      288.85      287.55      5.42 o 
   5   6   6        0.04       -1.31      3.03 o 
   6   6   6        1.32       -1.85      4.66 o 
   7   6   6       18.00       17.98      4.60 o 
   8   6   6      168.52      183.22     12.16 o 
   9   6   6       10.92       12.08      6.41 o 
  10   6   6      208.91      213.55     11.39 o 
  11   6   6       81.41       77.59      9.09 o 
  -4   7   6      348.26      363.16     15.28 o 
  -3   7   6      277.92      242.18     21.53 o 
  -2   7   6      314.45      313.21     13.35 o 
  -1   7   6      147.83      155.72      7.07 o 
   0   7   6      218.50      207.29     21.41 o 
   1   7   6       39.51       41.78      1.77 o 
   2   7   6      221.09      206.26      4.03 o 
   3   7   6      444.87      431.74      7.07 o 
   4   7   6       10.39       10.94      2.71 o 
   5   7   6       24.37       21.52      3.58 o 
   6   7   6       78.80       86.99      4.34 o 
   7   7   6      180.88      183.10     11.52 o 
   8   7   6      460.61      470.34     11.08 o 
   9   7   6       41.37       33.66     10.96 o 
  10   7   6      256.07      259.67     10.30 o 
  11   7   6       51.98       55.60      7.69 o 
  -3   8   6      127.69      130.88     12.27 o 
  -2   8   6       86.38       64.80     10.12 o 
  -1   8   6        0.03        4.29      4.93 o 
   0   8   6        0.54        3.80      6.01 o 
   1   8   6        0.58        0.84      1.80 o 
   2   8   6        0.25        0.82      2.39 o 
   3   8   6      558.54      528.08     18.42 o 
   4   8   6      488.13      489.86      8.70 o 
   5   8   6      413.92      418.19      7.77 o 
   6   8   6      310.43      329.61      8.78 o 
   7   8   6      248.34      257.85      7.56 o 
   8   8   6       57.14       59.84      6.37 o 
   9   8   6       16.32       19.67      6.99 o 
  10   8   6      115.08      105.62     15.39 o 
  11   8   6        1.40       -0.08     13.35 o 
  -2   9   6        3.16        4.74     15.07 o 
  -1   9   6      132.70      123.08      7.79 o 
   0   9   6      239.84      222.74     12.70 o 
   1   9   6       93.58       92.96      4.58 o 
   2   9   6      252.95      264.21      5.45 o 
   3   9   6      457.14      448.48      7.39 o 
   4   9   6      216.95      230.95      5.58 o 
   5   9   6      119.94      136.93      6.86 o 
   6   9   6      301.10      293.89      6.69 o 
   7   9   6       43.22       44.85      5.15 o 
   8   9   6        5.70        7.41      5.70 o 
   9   9   6        3.74        0.15      8.61 o 
  10   9   6        0.51        7.77      7.20 o 
  -1  10   6      136.59      146.63     13.99 o 
   0  10   6       78.89       66.45      7.23 o 
   1  10   6      116.34      125.50     10.12 o 
   2  10   6      156.33      163.41      4.93 o 
   3  10   6       80.09       88.90      4.87 o 
   4  10   6       39.93       35.95      3.72 o 
   5  10   6        9.12        9.57      3.21 o 
   6  10   6        0.92        1.35      3.53 o 
   7  10   6       42.60       39.53      9.17 o 
   8  10   6        3.72        1.28      5.30 o 
   9  10   6       86.46       98.15      6.95 o 
  10  10   6       47.38       37.69      8.86 o 
   1  11   6       16.33       16.15      8.40 o 
   2  11   6        0.56        4.74      7.32 o 
   3  11   6        0.02       -0.85      2.15 o 
   4  11   6       88.73       85.96      6.07 o 
   5  11   6       35.83       34.12      3.76 o 
   6  11   6       34.41       22.15      5.15 o 
   7  11   6       88.66       76.70      5.33 o 
   8  11   6       13.30       23.19      6.45 o 
   9  11   6       45.18       50.75      7.75 o 
   4  12   6      104.28      101.32      6.51 o 
   5  12   6       37.81       51.84     11.41 o 
   6  12   6        1.53        3.20      3.51 o 
  -5  -9   7       55.96       58.32     16.04 o 
  -4  -9   7       47.87       52.22      5.98 o 
  -3  -9   7       14.39       17.38      9.52 o 
  -2  -9   7        0.59        3.88      8.75 o 
  -1  -9   7       58.26       49.63      8.37 o 
   0  -9   7        0.62       -1.94     16.36 o 
   1  -9   7        1.12       -4.31      9.26 o 
  -6  -8   7       75.56       84.57     17.01 o 
  -5  -8   7       51.06       48.47      8.83 o 
  -4  -8   7       21.78       18.28      7.66 o 
  -3  -8   7        0.03        1.45      2.27 o 
  -2  -8   7        4.49        3.62      1.86 o 
  -1  -8   7        4.81        3.92      2.83 o 
   0  -8   7       34.32       34.23     10.76 o 
   1  -8   7        8.87       12.27      9.47 o 
   2  -8   7       16.92        0.86      7.96 o 
   3  -8   7        9.69        1.72     13.78 o 
  -7  -7   7       54.40       66.24     11.73 o 
  -6  -7   7       25.13       25.91      7.22 o 
  -5  -7   7       36.60       49.71      7.68 o 
  -4  -7   7      173.74      169.32     21.96 o 
  -3  -7   7        0.62       -3.56      6.30 o 
  -2  -7   7       49.88       46.61      6.32 o 
  -1  -7   7       29.61       22.56      2.07 o 
   0  -7   7       17.65       27.34     10.12 o 
   1  -7   7      114.82      123.78     20.45 o 
   2  -7   7      130.65      125.72     11.62 o 
   3  -7   7       85.95      119.90     19.37 o 
   4  -7   7        0.40       -1.26      4.90 o 
   5  -7   7       13.63       15.81      5.36 o 
  -7  -6   7        0.01        0.56      5.15 o 
  -6  -6   7       53.17       75.85     22.60 o 
  -5  -6   7      144.68      172.34      8.88 o 
  -4  -6   7      231.86      248.05     16.52 o 
  -3  -6   7        1.10       -1.69      6.87 o 
  -2  -6   7      311.96      332.25     10.88 o 
  -1  -6   7      237.88      224.56     12.68 o 
   0  -6   7      111.89      134.11     20.24 o 
   1  -6   7        0.90       -2.58     14.42 o 
   2  -6   7       44.03       56.83     10.12 o 
   3  -6   7        6.46       12.70      8.61 o 
   4  -6   7       11.58       12.57      5.27 o 
   5  -6   7        0.22       10.77     10.87 o 
   6  -6   7        1.77        6.17      8.22 o 
  -8  -5   7       77.12       69.96      6.47 o 
  -7  -5   7       34.09       61.71      9.47 o 
  -6  -5   7      252.60      238.43     10.46 o 
  -5  -5   7      396.99      415.14     17.65 o 
  -4  -5   7      293.26      310.14     15.71 o 
  -3  -5   7      376.16      381.64     10.56 o 
  -2  -5   7       46.60       46.05      6.83 o 
  -1  -5   7       32.15       26.09      4.15 o 
   0  -5   7        0.86       -0.86      7.53 o 
   1  -5   7       23.14       26.69      9.04 o 
   2  -5   7        2.76       -7.96      8.18 o 
   3  -5   7        8.14        7.10      7.96 o 
   4  -5   7       26.43       20.97      5.48 o 
   5  -5   7        1.88        0.05      4.90 o 
   6  -5   7       19.83       11.80      6.60 o 
   7  -5   7       27.29       26.97      5.38 o 
  -8  -4   7      153.71      126.39     10.50 o 
  -7  -4   7      310.67      310.00     18.51 o 
  -6  -4   7      543.66      524.82     12.54 o 
  -5  -4   7      175.95      188.94      7.45 o 
  -4  -4   7      148.48      141.77     19.05 o 
  -3  -4   7      163.47      157.63      7.37 o 
  -2  -4   7      885.42      898.44     17.68 o 
  -1  -4   7       15.62       21.19      6.01 o 
   0  -4   7      152.75      157.15     11.62 o 
   1  -4   7       50.04       44.56      9.69 o 
   2  -4   7      266.85      274.47     13.56 o 
   3  -4   7      115.77      119.26     10.98 o 
   4  -4   7       56.22       59.63      6.19 o 
   5  -4   7        4.40        2.76      1.95 o 
   6  -4   7       65.04       60.09      6.35 o 
   7  -4   7       84.16       87.96      6.46 o 
   8  -4   7       12.11       15.35      6.41 o 
  -8  -3   7      136.44      140.49      5.54 o 
  -7  -3   7      132.62      136.40      6.94 o 
  -6  -3   7      149.69      154.26     12.92 o 
  -5  -3   7       59.12       52.83      7.43 o 
  -4  -3   7        4.31        6.33      5.14 o 
  -3  -3   7      124.35      123.51     12.81 o 
  -2  -3   7       33.64       48.66     12.59 o 
  -1  -3   7      920.31      914.46     22.98 o 
   0  -3   7      495.40      473.80     15.71 o 
   1  -3   7      179.98      188.57     11.62 o 
   2  -3   7      985.52     1095.07     25.19 o 
   3  -3   7      175.71      186.79     11.62 o 
   4  -3   7      108.70      123.28      7.98 o 
   5  -3   7       75.77       76.87     10.45 o 
   6  -3   7        1.99       -0.23      1.42 o 
   7  -3   7      121.59      121.38      4.80 o 
   8  -3   7       46.14       41.43      3.25 o 
  -8  -2   7        8.34        7.99      3.46 o 
  -7  -2   7        0.25        0.25      3.52 o 
  -6  -2   7      231.78      239.50      9.44 o 
  -5  -2   7      967.38      911.52     17.20 o 
  -4  -2   7      318.01      322.22      8.47 o 
  -3  -2   7      595.57      572.79     27.88 o 
  -2  -2   7      527.76      497.25      6.60 o 
  -1  -2   7     1154.38     1118.50     32.18 o 
   0  -2   7     1884.53     1843.34     63.50 o 
   1  -2   7      752.93      786.59     19.16 o 
   2  -2   7      183.72      210.96     11.41 o 
   3  -2   7       24.84       28.47      7.05 o 
   4  -2   7        2.03       -1.47      4.65 o 
   5  -2   7       50.71       51.48      2.51 o 
   6  -2   7       17.16       18.28      5.23 o 
   7  -2   7       33.94       36.27      4.95 o 
   8  -2   7       23.51       25.25      3.77 o 
   9  -2   7       97.32       89.12      8.40 o 
  -8  -1   7      119.83      113.45     16.79 o 
  -7  -1   7       27.56       31.76      9.72 o 
  -6  -1   7      434.62      409.38      6.38 o 
  -5  -1   7     1473.34     1462.35     16.01 o 
  -4  -1   7      785.21      821.10      8.86 o 
  -3  -1   7      673.43      671.94      9.22 o 
  -2  -1   7      335.78      326.87      4.83 o 
  -1  -1   7     1370.10     1443.37     15.40 o 
   0  -1   7      147.67      137.41      9.47 o 
   1  -1   7       41.10       52.96      7.75 o 
   2  -1   7       23.46       62.13      5.38 o 
   3  -1   7       81.61       77.05      5.90 o 
   4  -1   7      655.12      716.84     24.11 o 
   5  -1   7      155.88      159.30     14.64 o 
   6  -1   7      172.76      170.71      9.26 o 
   7  -1   7      298.84      293.20     12.06 o 
   8  -1   7       19.01       22.17      7.10 o 
   9  -1   7       77.43       82.23     14.42 o 
  10  -1   7        5.78        9.04     11.62 o 
  -7   0   7      491.49      457.66     14.21 o 
  -6   0   7      645.11      669.89      7.84 o 
  -5   0   7      813.30      836.80     10.10 o 
  -4   0   7      166.66      168.06      3.56 o 
  -3   0   7      204.90      202.86      9.58 o 
  -2   0   7      139.29      124.28      7.43 o 
  -1   0   7        0.70       -0.81      2.22 o 
   0   0   7      682.54      704.57     10.12 o 
   1   0   7      608.22      619.75     18.06 o 
   2   0   7      181.56      164.89      6.70 o 
   3   0   7     1054.44     1038.79     11.27 o 
   4   0   7      359.52      343.26      5.70 o 
   5   0   7      335.78      333.67     18.08 o 
   6   0   7       62.55       21.10     11.62 o 
   7   0   7       43.70       71.68     13.13 o 
   8   0   7      100.73       85.68      8.61 o 
   9   0   7        6.14        9.47      6.67 o 
  10   0   7        0.98        4.09      6.67 o 
  -7   1   7      127.89      126.15      9.69 o 
  -6   1   7      109.51      112.39      5.06 o 
  -5   1   7      164.72      174.81      5.05 o 
  -4   1   7     1080.04     1132.34     14.06 o 
  -3   1   7       75.09       77.38      3.75 o 
  -2   1   7      457.77      442.85      9.69 o 
  -1   1   7      725.37      732.30     10.23 o 
   0   1   7     1090.12     1089.37     11.44 o 
   1   1   7     2902.68     2932.38     29.70 o 
   2   1   7     1430.94     1439.97     14.90 o 
   3   1   7     1340.43     1487.64     16.61 o 
   4   1   7        3.12        0.38      2.67 o 
   5   1   7      577.83      568.52     14.64 o 
   6   1   7      145.50      126.36      8.83 o 
   7   1   7        0.95       -0.43      5.38 o 
   8   1   7       70.69       72.55      8.40 o 
   9   1   7       24.06       24.54      7.32 o 
  10   1   7       19.29       17.44      7.53 o 
  -7   2   7        0.67       -0.43      6.67 o 
  -6   2   7      129.21      120.98      9.47 o 
  -5   2   7      396.19      379.59     13.22 o 
  -4   2   7      795.13      841.20     12.75 o 
  -3   2   7        7.37        6.01      1.72 o 
  -2   2   7     1192.07     1140.72     16.95 o 
  -1   2   7     1529.83     1512.27     19.23 o 
   0   2   7      575.08      544.72     12.26 o 
   1   2   7     1320.56     1216.79     14.33 o 
   2   2   7     1272.15     1177.68     28.52 o 
   3   2   7       82.51       84.69      3.26 o 
   4   2   7       32.51       34.56      6.14 o 
   5   2   7      116.12      132.06      5.55 o 
   6   2   7       49.80       73.26     12.38 o 
   7   2   7       62.45       60.97      6.81 o 
   8   2   7       56.66       62.97      9.47 o 
   9   2   7       32.68       37.17      7.17 o 
  10   2   7       89.47      104.91     10.76 o 
  11   2   7       25.92       23.50      7.06 o 
  -6   3   7      449.59      459.38     22.82 o 
  -5   3   7      771.71      783.58     18.51 o 
  -4   3   7      915.21     1002.50     20.45 o 
  -3   3   7     1039.38     1055.38     19.10 o 
  -2   3   7       36.75       40.09      2.73 o 
  -1   3   7      167.34      164.74      6.08 o 
   0   3   7       18.84       19.66      2.00 o 
   1   3   7      128.54      123.92      3.20 o 
   2   3   7        5.46        5.62      3.03 o 
   3   3   7       38.94       42.64      2.56 o 
   4   3   7       76.47       88.77      4.38 o 
   5   3   7       63.77       73.84     10.66 o 
   6   3   7      259.58      288.76      9.19 o 
   7   3   7      417.89      440.77      9.58 o 
   8   3   7      140.51      139.98      8.63 o 
   9   3   7       86.36       76.66     11.84 o 
  10   3   7        5.01       12.49      5.45 o 
  11   3   7        3.64       -3.27      5.39 o 
  -6   4   7      698.46      756.67     30.57 o 
  -5   4   7      279.24      308.26     19.80 o 
  -4   4   7      264.77      271.24     11.41 o 
  -3   4   7      228.52      268.87     10.33 o 
  -2   4   7      279.53      286.74      9.90 o 
  -1   4   7        3.38        2.77      1.20 o 
   0   4   7       95.26      100.44      2.46 o 
   1   4   7      101.73       92.03      3.09 o 
   2   4   7      834.50      829.23     11.10 o 
   3   4   7      780.75      767.40      7.99 o 
   4   4   7      643.76      656.80      8.21 o 
   5   4   7      320.23      302.63      5.38 o 
   6   4   7     1367.62     1329.02     31.43 o 
   7   4   7      257.80      263.45     13.24 o 
   8   4   7       51.10       48.41      7.11 o 
   9   4   7       42.58       31.98      7.27 o 
  10   4   7        0.72       -4.09      9.15 o 
  11   4   7        1.88        7.00      5.73 o 
  -5   5   7       94.26      113.88     18.51 o 
  -4   5   7        0.04        4.52      7.10 o 
  -3   5   7       64.31       94.50      8.61 o 
  -2   5   7       53.73       61.14      7.75 o 
  -1   5   7     1340.12     1334.23     33.15 o 
   0   5   7      504.21      481.66      5.34 o 
   1   5   7      912.32      921.18     20.39 o 
   2   5   7     1618.85     1617.27     17.15 o 
   3   5   7      535.64      509.17      6.64 o 
   4   5   7      427.67      426.14      6.53 o 
   5   5   7       97.10       92.33      4.22 o 
   6   5   7      200.09      202.48      6.50 o 
   7   5   7      437.09      391.92     11.19 o 
   8   5   7       12.88       12.46      8.86 o 
   9   5   7       57.92       60.41      6.44 o 
  10   5   7       63.56       69.05      6.92 o 
  11   5   7       51.47       47.40      9.04 o 
  -4   6   7      151.10      133.47     18.73 o 
  -3   6   7      291.19      323.55     13.56 o 
  -2   6   7      340.69      356.91     21.31 o 
  -1   6   7      777.70      742.12     12.47 o 
   0   6   7      685.53      636.34     11.06 o 
   1   6   7      338.37      316.14      5.36 o 
   2   6   7      404.80      406.99      5.01 o 
   3   6   7        6.81        7.23      2.66 o 
   4   6   7       13.24       10.57      3.04 o 
   5   6   7       90.00       97.12      4.71 o 
   6   6   7       42.95       52.52      3.79 o 
   7   6   7       32.14       30.63      5.06 o 
   8   6   7      157.19      159.90      8.80 o 
   9   6   7      168.61      167.58      8.15 o 
  10   6   7       66.89       76.15      8.89 o 
  11   6   7       95.39       92.31      8.37 o 
  -3   7   7      225.64      276.40     22.60 o 
  -2   7   7      172.97      170.49     11.62 o 
  -1   7   7      435.42      442.31     10.10 o 
   0   7   7      208.85      213.09      7.35 o 
   1   7   7       18.05       16.71      3.10 o 
   2   7   7       11.59       10.97      2.92 o 
   3   7   7      329.26      349.77      6.25 o 
   4   7   7      325.41      308.34      8.14 o 
   5   7   7       99.05      119.92     14.87 o 
   6   7   7      164.35      159.83      6.77 o 
   7   7   7      353.66      349.91      8.04 o 
   8   7   7      210.12      210.55     14.21 o 
   9   7   7      129.69      137.39     13.35 o 
  10   7   7       31.96       36.11      7.00 o 
  11   7   7       17.18        7.87      7.79 o 
  -2   8   7       25.52       24.97      9.47 o 
  -1   8   7        3.51       16.04      6.72 o 
   0   8   7      171.55      163.90      7.86 o 
   1   8   7       81.98       77.43      2.55 o 
   2   8   7        1.14        2.32      2.02 o 
   3   8   7      768.27      737.15     10.17 o 
   4   8   7      418.54      418.70      9.36 o 
   5   8   7      209.54      210.90      5.26 o 
   6   8   7       87.57       88.55      4.49 o 
   7   8   7       62.82       66.18     11.24 o 
   8   8   7      113.97      127.58      5.69 o 
   9   8   7        8.66        8.32      5.48 o 
  10   8   7        2.42        5.41      6.35 o 
  11   8   7        2.42       11.21     11.95 o 
  -1   9   7      101.00       95.15     11.62 o 
   0   9   7      184.04      171.43      8.27 o 
   1   9   7      392.61      383.39     13.78 o 
   2   9   7      168.34      165.49      6.81 o 
   3   9   7      203.27      210.91      9.78 o 
   4   9   7        0.76        2.99      2.89 o 
   5   9   7      132.63      139.81      5.13 o 
   6   9   7       53.25       65.18     10.61 o 
   7   9   7        0.36        0.69      4.74 o 
   8   9   7        1.87        3.97      5.45 o 
   9   9   7       26.56       29.51      5.92 o 
  10   9   7       30.60       30.76      6.92 o 
   0  10   7       24.82       27.78      8.72 o 
   1  10   7      136.32      181.69     11.41 o 
   2  10   7       94.23       98.81      9.69 o 
   3  10   7       27.82       28.70      2.83 o 
   4  10   7        0.06        4.26      2.60 o 
   5  10   7       43.19       35.23      4.65 o 
   6  10   7        5.47        2.18      3.79 o 
   7  10   7       37.93       54.40      8.36 o 
   8  10   7       11.85       20.17      4.65 o 
   9  10   7       22.82       28.16      6.04 o 
   2  11   7        0.14        1.72     12.92 o 
   3  11   7        9.24        5.44      4.76 o 
   4  11   7       15.22       14.13      4.43 o 
   5  11   7       19.26       15.36      3.90 o 
   6  11   7        8.79        6.51      3.54 o 
   7  11   7       37.33       43.50      7.31 o 
   8  11   7       23.80       23.16      4.99 o 
  -3  -9   8        0.92       -1.08     12.98 o 
  -2  -9   8        0.18       -1.99      8.50 o 
  -1  -9   8        0.36       -3.44     10.76 o 
   0  -9   8        0.49        0.86     17.22 o 
  -5  -8   8        5.00       -0.56      6.83 o 
  -4  -8   8       11.04        2.36      9.05 o 
  -3  -8   8       69.06       75.16      9.35 o 
  -2  -8   8       11.37       16.68      7.76 o 
  -1  -8   8       16.58       12.49     19.37 o 
   0  -8   8       16.27       11.41     10.55 o 
   1  -8   8       18.12       22.60     10.76 o 
   2  -8   8        7.76        4.31      9.47 o 
  -6  -7   8       11.22        8.37      8.80 o 
  -5  -7   8       37.67       29.92      7.66 o 
  -4  -7   8       48.89       56.52     10.56 o 
  -3  -7   8       46.47       59.45      9.90 o 
  -2  -7   8       14.55       11.89      5.82 o 
  -1  -7   8       31.23       28.74      7.52 o 
   0  -7   8       95.00       98.59     12.92 o 
   1  -7   8        0.17       -3.66     16.15 o 
   2  -7   8        0.11       -1.72      8.61 o 
   3  -7   8        5.09        2.33      6.37 o 
   4  -7   8       31.71       17.77      6.25 o 
  -6  -6   8        2.88        0.00      7.00 o 
  -5  -6   8       26.41       36.64      8.58 o 
  -4  -6   8      119.81      127.87     10.42 o 
  -3  -6   8       47.05       46.07      7.75 o 
  -2  -6   8      162.01      162.92     10.11 o 
  -1  -6   8      150.23      162.01     16.25 o 
   0  -6   8       40.70       32.72     18.51 o 
   1  -6   8        3.04        1.29      8.40 o 
   2  -6   8        5.22       16.36      9.26 o 
   3  -6   8        2.12        0.22     14.21 o 
   4  -6   8        0.53       -2.19      5.27 o 
   5  -6   8        2.14       -3.79      5.33 o 
  -7  -5   8       85.70       89.20     22.71 o 
  -6  -5   8      186.75      197.79     23.68 o 
  -5  -5   8      204.45      215.09     10.52 o 
  -4  -5   8      227.37      226.76      9.15 o 
  -3  -5   8       26.99       21.00      6.39 o 
  -2  -5   8      724.35      708.90     17.76 o 
  -1  -5   8       97.25       75.64     13.28 o 
   0  -5   8       20.00       20.67      9.26 o 
   1  -5   8        5.94        6.46      8.61 o 
   2  -5   8       36.85       37.46     10.33 o 
   3  -5   8        1.73        2.09      6.22 o 
   4  -5   8        4.63        6.50      5.52 o 
   5  -5   8       38.97       41.65      7.39 o 
   6  -5   8       26.13       20.84     10.45 o 
  -7  -4   8      199.65      227.61     12.59 o 
  -6  -4   8      203.42      191.01     12.70 o 
  -5  -4   8       40.56       41.38      7.17 o 
  -4  -4   8       49.71       46.40     11.09 o 
  -3  -4   8       17.95       11.46      5.71 o 
  -2  -4   8        0.01        1.35      6.44 o 
  -1  -4   8       19.20       19.80      6.39 o 
   0  -4   8      273.41      281.14     13.56 o 
   1  -4   8      133.76      133.25     11.62 o 
   2  -4   8      113.31      121.63     11.84 o 
   3  -4   8      192.62      216.63     10.44 o 
   4  -4   8       37.12       50.29      6.61 o 
   5  -4   8       85.91       91.07     54.68 o 
   6  -4   8        1.93       -0.56      7.00 o 
   7  -4   8       17.46       14.75      5.69 o 
  -7  -3   8       21.52       21.75      4.41 o 
  -6  -3   8       61.65       61.61      6.20 o 
  -5  -3   8      233.71      211.96      8.57 o 
  -4  -3   8       93.82       91.50      6.09 o 
  -3  -3   8      226.25      232.04      9.41 o 
  -2  -3   8      476.21      472.53     17.81 o 
  -1  -3   8       29.33       22.81      2.46 o 
   0  -3   8      773.34      813.71     31.00 o 
   1  -3   8      781.94      842.77     21.53 o 
   2  -3   8      307.04      342.92     15.07 o 
   3  -3   8       60.94       61.16      7.76 o 
   4  -3   8       57.49       77.05      8.18 o 
   5  -3   8       79.36       94.95     12.05 o 
   6  -3   8       11.99        7.06      6.35 o 
   7  -3   8       87.33       81.57     10.44 o 
   8  -3   8        7.45        2.68      5.17 o 
  -7  -2   8       54.56       59.01      4.22 o 
  -6  -2   8      135.76      144.88      4.96 o 
  -5  -2   8      247.57      257.54      6.61 o 
  -4  -2   8      210.39      218.65      5.30 o 
  -3  -2   8      560.91      586.01     20.46 o 
  -2  -2   8      582.47      528.61     15.18 o 
  -1  -2   8      562.04      569.15     16.04 o 
   0  -2   8       83.30       71.47      5.60 o 
   1  -2   8       82.10      101.18     17.22 o 
   2  -2   8        0.26       -3.23     13.78 o 
   3  -2   8       82.67      122.04     19.27 o 
   4  -2   8       10.09        7.62      5.12 o 
   5  -2   8       58.87       58.20      8.61 o 
   6  -2   8       54.36       42.68     10.29 o 
   7  -2   8       45.87       48.16      5.85 o 
   8  -2   8        5.14        5.24      3.98 o 
   9  -2   8       20.25       14.00      7.25 o 
  -7  -1   8      297.28      296.21     11.06 o 
  -6  -1   8      499.17      507.70      7.44 o 
  -5  -1   8      621.45      619.04      8.39 o 
  -4  -1   8      935.74      902.58      9.77 o 
  -3  -1   8      144.97      167.36      5.76 o 
  -2  -1   8      163.97      190.00     14.42 o 
  -1  -1   8      100.41      101.98      4.63 o 
   0  -1   8       18.72       22.74      3.87 o 
   1  -1   8        0.21       -0.65      6.24 o 
   2  -1   8      235.19      232.58      8.82 o 
   3  -1   8        7.42        6.98      7.86 o 
   4  -1   8        3.79        4.36      4.96 o 
   5  -1   8       62.86       27.81     32.18 o 
   6  -1   8      170.41      190.51     17.22 o 
   7  -1   8       87.09       83.74      9.26 o 
   8  -1   8       85.52       90.84      9.26 o 
   9  -1   8        0.40        5.81      7.10 o 
  -7   0   8      251.61      230.34     11.19 o 
  -6   0   8      224.77      229.38     12.38 o 
  -5   0   8      168.11      174.50      7.00 o 
  -4   0   8       85.39       81.83      6.57 o 
  -3   0   8      236.26      216.55      7.43 o 
  -2   0   8        2.14        6.08      2.91 o 
  -1   0   8      146.95      147.20      6.34 o 
   0   0   8      237.54      241.96      4.95 o 
   1   0   8      761.67      762.62     14.22 o 
   2   0   8      610.44      582.90     11.94 o 
   3   0   8      335.48      352.49     10.55 o 
   4   0   8      663.25      670.39      8.39 o 
   5   0   8      234.32      249.09      4.18 o 
   6   0   8       30.55       20.45      7.10 o 
   7   0   8       56.51       64.37      8.61 o 
   8   0   8       20.53       20.24      7.53 o 
   9   0   8        1.62        0.43      6.46 o 
  10   0   8        9.80       -0.65      6.89 o 
  -6   1   8        8.64       -5.38     10.98 o 
  -5   1   8       42.99       45.01     13.24 o 
  -4   1   8      193.41      200.68      4.53 o 
  -3   1   8       35.04       38.78      3.05 o 
  -2   1   8      523.98      530.32      8.07 o 
  -1   1   8      750.88      778.93     13.06 o 
   0   1   8     1312.57     1342.29     13.23 o 
   1   1   8      199.56      170.91      5.99 o 
   2   1   8      165.22      163.11      3.11 o 
   3   1   8      313.57      318.96     16.25 o 
   4   1   8      156.57      164.43      4.56 o 
   5   1   8       58.62       58.73      3.01 o 
   6   1   8      164.67      169.20     10.12 o 
   7   1   8        5.60        4.74      6.46 o 
   8   1   8       69.66       83.74      9.26 o 
   9   1   8        8.52       11.84      7.75 o 
  10   1   8       14.50       10.55      7.96 o 
  -6   2   8       56.26       45.21      7.96 o 
  -5   2   8      304.46      330.22     18.08 o 
  -4   2   8      685.12      688.61     14.88 o 
  -3   2   8      524.38      526.23      5.30 o 
  -2   2   8      819.49      809.18     16.84 o 
  -1   2   8      542.23      548.35      7.22 o 
   0   2   8      458.20      438.32     11.16 o 
   1   2   8      233.73      220.29      3.83 o 
   2   2   8      343.18      320.07      7.33 o 
   3   2   8      102.20      108.87      3.21 o 
   4   2   8       68.12       72.77      3.08 o 
   5   2   8       77.81       79.61      7.75 o 
   6   2   8       82.81       95.15      8.83 o 
   7   2   8       21.28       19.13      6.22 o 
   8   2   8      149.00      165.82     16.25 o 
   9   2   8      123.60      118.68      7.37 o 
  10   2   8       13.69       17.01      8.40 o 
  -6   3   8      377.17      391.36     14.42 o 
  -5   3   8      479.29      477.03     14.42 o 
  -4   3   8      578.66      602.10     22.39 o 
  -3   3   8      478.35      488.76     18.24 o 
  -2   3   8     2091.32     2106.99     44.21 o 
  -1   3   8      308.78      313.50      7.68 o 
   0   3   8        2.14        0.42      2.56 o 
   1   3   8       64.24       66.16      2.32 o 
   2   3   8      258.63      276.13      8.72 o 
   3   3   8        6.91       12.28      3.56 o 
   4   3   8       38.00       44.00      5.57 o 
   5   3   8      452.54      437.85      6.34 o 
   6   3   8      495.23      501.56     23.79 o 
   7   3   8      357.62      378.28     11.37 o 
   8   3   8      209.21      198.19     16.58 o 
   9   3   8       37.32       54.16      9.79 o 
  10   3   8       38.63       32.04      7.86 o 
  11   3   8        0.64       -7.08      7.08 o 
  -5   4   8       73.06       72.55      9.47 o 
  -4   4   8       56.63       55.54      8.18 o 
  -3   4   8       44.13       55.97      7.53 o 
  -2   4   8       26.47       27.67      4.44 o 
  -1   4   8      297.95      311.76      9.43 o 
   0   4   8      709.88      724.50      7.07 o 
   1   4   8      341.99      325.62      5.87 o 
   2   4   8     1051.99     1075.86     14.07 o 
   3   4   8      677.12      708.39     12.81 o 
   4   4   8      377.91      402.26      6.69 o 
   5   4   8      534.96      547.27     10.19 o 
   6   4   8        3.88        1.25      2.77 o 
   7   4   8      325.83      318.71     13.96 o 
   8   4   8      140.77      112.94      8.79 o 
   9   4   8        0.03       -0.30      5.96 o 
  10   4   8        0.60        1.92      7.00 o 
  11   4   8       18.26       12.56      6.37 o 
  -4   5   8       23.35       25.40      8.40 o 
  -3   5   8      183.93      199.98     17.65 o 
  -2   5   8      213.94      229.91     10.55 o 
  -1   5   8      183.04      144.42      7.57 o 
   0   5   8     1661.80     1650.58     13.19 o 
   1   5   8     1071.22     1068.72     10.73 o 
   2   5   8      430.40      448.52     18.19 o 
   3   5   8      130.71      135.36      5.52 o 
   4   5   8      136.88      143.98      6.69 o 
   5   5   8       73.81       75.70      3.63 o 
   6   5   8       28.63       39.37      6.18 o 
   7   5   8       27.47       18.38      6.14 o 
   8   5   8        5.24        7.47      6.39 o 
   9   5   8      185.95      206.49     10.21 o 
  10   5   8       17.55       16.74      6.13 o 
  11   5   8       27.98       36.71      7.33 o 
  -4   6   8       63.90       85.68     10.55 o 
  -3   6   8      314.24      336.25     13.99 o 
  -2   6   8      273.60      311.06     12.70 o 
  -1   6   8      479.68      505.66     22.82 o 
   0   6   8      259.04      221.95      6.65 o 
   1   6   8      245.72      231.97      4.23 o 
   2   6   8       36.29       35.91      8.83 o 
   3   6   8      189.60      181.64      4.86 o 
   4   6   8       44.10       42.94      3.05 o 
   5   6   8      172.14      182.60      5.22 o 
   6   6   8      241.35      241.45      6.26 o 
   7   6   8      170.71      209.27     12.13 o 
   8   6   8        0.33        5.39      5.60 o 
   9   6   8      152.68      158.87     10.08 o 
  10   6   8       11.93       -0.47      5.27 o 
  11   6   8       31.75       23.20      9.04 o 
  -3   7   8       39.83       24.97      9.47 o 
  -2   7   8       64.48       94.29     10.33 o 
  -1   7   8       80.45       83.74      9.47 o 
   0   7   8        0.03       -3.16      5.77 o 
   1   7   8        9.90        8.86      2.62 o 
   2   7   8      156.33      147.35      5.45 o 
   3   7   8       14.77       25.06      5.75 o 
   4   7   8       35.76       45.94      3.74 o 
   5   7   8      138.65      140.23      4.44 o 
   6   7   8      159.64      178.58      6.88 o 
   7   7   8      219.45      229.27      7.51 o 
   8   7   8      164.19      174.69      7.48 o 
   9   7   8       11.03       12.47      7.45 o 
  10   7   8        5.42       -0.59      7.45 o 
  11   7   8       16.78       17.16      7.13 o 
  -2   8   8        7.02        9.47      8.83 o 
  -1   8   8       14.80        7.10     14.64 o 
   0   8   8       58.08       41.90      8.29 o 
   1   8   8      263.14      247.22      7.84 o 
   2   8   8      134.07      134.47      3.31 o 
   3   8   8      249.64      272.86      5.59 o 
   4   8   8      261.59      251.93      7.14 o 
   5   8   8      357.01      356.83      8.39 o 
   6   8   8       33.90       43.39      5.70 o 
   7   8   8       44.76       53.67      7.93 o 
   8   8   8       16.60       13.78      4.80 o 
   9   8   8        0.40       -1.57      4.06 o 
  10   8   8        5.73        9.19      7.23 o 
   0   9   8      170.35      154.40      8.46 o 
   1   9   8      125.00      124.42     16.79 o 
   2   9   8       61.34       71.56      2.41 o 
   3   9   8       69.43       70.37      4.31 o 
   4   9   8       37.46       39.08      3.13 o 
   5   9   8       48.05       46.58      4.19 o 
   6   9   8       30.57       20.89      4.23 o 
   7   9   8        0.17       -0.54      3.91 o 
   8   9   8       20.50       17.98      5.10 o 
   9   9   8        6.67       10.41      6.39 o 
  10   9   8       20.06       24.03      6.05 o 
   1  10   8       41.23       48.65      9.26 o 
   2  10   8       60.69       84.60     16.15 o 
   3  10   8       10.93       10.76      2.79 o 
   4  10   8        3.08       -1.40      2.75 o 
   5  10   8        1.63        0.08      3.00 o 
   6  10   8        7.72       10.79      4.12 o 
   7  10   8       31.62       36.36      5.12 o 
   8  10   8       76.33       70.61      6.20 o 
   9  10   8       44.74       31.92      5.47 o 
   3  11   8        5.29       11.62      7.96 o 
   4  11   8       18.66       12.76      3.14 o 
   5  11   8       68.84       70.29      4.19 o 
   6  11   8      118.69      104.30      9.11 o 
   7  11   8       57.15       60.24      5.37 o 
  -3  -8   9       35.51       38.44      9.12 o 
  -2  -8   9        0.50        0.09      6.76 o 
  -1  -8   9        7.82        7.96     20.24 o 
   0  -8   9        6.58        3.66     10.76 o 
   1  -8   9        3.16       10.76     10.98 o 
  -5  -7   9        7.82       14.20      9.35 o 
  -4  -7   9        5.54       10.63      9.18 o 
  -3  -7   9      169.73      171.42     20.24 o 
  -2  -7   9        0.09        4.27     11.62 o 
  -1  -7   9       50.88       57.26     12.49 o 
   0  -7   9       46.46       76.85     12.92 o 
   1  -7   9       45.95       21.53     20.24 o 
   2  -7   9        4.95        4.74      9.69 o 
   3  -7   9        1.05       -2.73      7.51 o 
  -5  -6   9       45.14       35.46     10.87 o 
  -4  -6   9       56.35       54.70      9.72 o 
  -3  -6   9      108.67      101.19     10.66 o 
  -2  -6   9       82.48       79.65      8.59 o 
  -1  -6   9       37.41       38.53     10.98 o 
   0  -6   9       12.48        1.29     15.93 o 
   1  -6   9        3.35        4.74      9.47 o 
   2  -6   9        3.12        0.43      8.61 o 
   3  -6   9        2.06        1.36      6.97 o 
   4  -6   9        1.91        1.22      5.73 o 
   5  -6   9        7.98        4.95      9.47 o 
  -6  -5   9      117.84      146.43     10.16 o 
  -5  -5   9      169.38      148.15     10.49 o 
  -4  -5   9       92.64       94.23      7.91 o 
  -3  -5   9       86.20       93.66      8.06 o 
  -2  -5   9       16.55       11.10      2.82 o 
  -1  -5   9        1.18       -9.69      9.90 o 
   0  -5   9        0.41       -3.23      8.83 o 
   1  -5   9       46.44       41.76     10.76 o 
   2  -5   9        2.64       -1.29      8.61 o 
   3  -5   9       67.94       90.20     11.73 o 
   4  -5   9       66.92       73.64      7.63 o 
   5  -5   9       43.94       63.31      7.48 o 
   6  -5   9        0.93       -0.72      6.23 o 
  -6  -4   9       39.88       58.42      6.24 o 
  -5  -4   9       32.36       37.39      9.15 o 
  -4  -4   9        2.19        3.98      2.73 o 
  -3  -4   9        7.81        8.34      3.44 o 
  -2  -4   9       64.57       56.72     14.79 o 
  -1  -4   9       52.71       36.23     15.93 o 
   0  -4   9      130.61      110.65     11.62 o 
   1  -4   9      201.92      185.99     13.35 o 
   3  -4   9      139.12      147.01      8.61 o 
   4  -4   9       34.73       58.80     16.58 o 
   5  -4   9       11.69       13.85      6.15 o 
   6  -4   9        3.69        6.84     10.40 o 
   7  -4   9        2.74        1.86      9.51 o 
  -6  -3   9        4.86        5.33      3.50 o 
  -5  -3   9       10.07       13.81      4.60 o 
  -4  -3   9      121.11      112.71      5.06 o 
  -3  -3   9      224.14      210.84      5.91 o 
  -2  -3   9      389.63      367.52     23.14 o 
  -1  -3   9      192.48      176.60      2.92 o 
   0  -3   9       25.62       30.14      8.83 o 
   1  -3   9        1.83       -3.44     14.21 o 
   2  -3   9       26.24       26.48      9.47 o 
   3  -3   9       47.76       46.25      6.80 o 
   4  -3   9       49.86       60.92      8.99 o 
   5  -3   9        6.73        6.07      7.40 o 
   6  -3   9       33.12       31.26     11.28 o 
   7  -3   9        1.94        0.32      5.17 o 
  -6  -2   9      119.53      114.82      4.23 o 
  -5  -2   9      202.94      203.19      4.84 o 
  -4  -2   9      289.62      288.25      8.52 o 
  -3  -2   9      411.91      400.10      7.56 o 
  -2  -2   9      397.09      374.17      6.08 o 
  -1  -2   9      180.19      185.20     10.23 o 
   0  -2   9      261.49      251.83     17.65 o 
   1  -2   9        4.61        4.09      7.32 o 
   2  -2   9        4.94        3.11      5.12 o 
   3  -2   9        8.38        5.95      5.36 o 
   4  -2   9       14.67       17.60      6.00 o 
   5  -2   9       19.19       17.99      6.10 o 
   6  -2   9       26.50       32.05      7.58 o 
   7  -2   9        1.85       -1.62      5.27 o 
   8  -2   9       68.05       77.46     18.19 o 
  -6  -1   9      235.71      213.42      5.84 o 
  -5  -1   9      336.64      315.66      6.62 o 
  -4  -1   9      393.34      377.85      7.11 o 
  -3  -1   9      526.32      480.03     11.41 o 
  -2  -1   9       85.30       76.15      4.84 o 
  -1  -1   9       12.82        9.58      2.21 o 
   0  -1   9       13.03       12.79      2.92 o 
   1  -1   9      319.01      326.35     12.92 o 
   2  -1   9       98.62      108.26      8.44 o 
   3  -1   9        9.35       13.50      5.42 o 
   4  -1   9      232.20      219.75     10.17 o 
   5  -1   9      101.23      101.06      7.42 o 
   6  -1   9      112.84       94.12      3.84 o 
   7  -1   9       15.99       15.70      2.95 o 
   8  -1   9       30.41       33.58     15.71 o 
   9  -1   9       81.90      101.18     18.08 o 
  -6   0   9       66.29       74.05     12.70 o 
  -5   0   9        2.49        0.65      3.00 o 
  -4   0   9       45.97       51.05      4.69 o 
  -3   0   9       82.89       80.78      4.85 o 
  -2   0   9       45.11       44.98      3.30 o 
  -1   0   9      186.72      187.76      5.63 o 
   0   0   9      334.05      336.46      6.46 o 
   1   0   9      250.07      199.82     32.11 o 
   2   0   9      363.70      373.41     15.93 o 
   3   0   9      129.80      139.55      7.11 o 
   4   0   9      987.59      929.27     66.09 o 
   5   0   9        4.66        4.37      1.83 o 
   6   0   9        6.71       13.60      3.87 o 
   7   0   9       34.52       37.67      8.61 o 
   8   0   9       14.65        5.60      7.32 o 
   9   0   9        4.43       12.27      8.18 o 
  -6   1   9       44.10       56.83      7.96 o 
  -5   1   9        0.24       -1.51      5.17 o 
  -4   1   9      221.89      208.96      7.40 o 
  -3   1   9      683.71      671.51     16.15 o 
  -2   1   9      123.51      137.17     10.44 o 
  -1   1   9      867.90      876.84      8.93 o 
   0   1   9      925.09      919.10      9.92 o 
   1   1   9      425.46      436.91     11.94 o 
   2   1   9      136.55      136.28     12.92 o 
   3   1   9       96.15      106.16      3.62 o 
   4   1   9      381.58      347.87      6.17 o 
   5   1   9        5.87        7.45      1.83 o 
   6   1   9       60.96       71.35      4.32 o 
   7   1   9       22.23       21.10     13.78 o 
   8   1   9       52.49       59.63     16.58 o 
   9   1   9       22.58       43.05      9.04 o 
  10   1   9        6.00       10.33      8.40 o 
  -5   2   9      211.09      197.62     10.12 o 
  -4   2   9      651.85      603.62     26.48 o 
  -3   2   9      532.68      511.69     12.02 o 
  -2   2   9      968.19      961.68     12.21 o 
  -1   2   9      452.32      444.83     10.23 o 
   0   2   9      421.83      427.16      6.80 o 
   1   2   9       63.90       65.24      3.18 o 
   2   2   9        1.13        0.40      1.91 o 
   3   2   9        1.76        2.50      1.97 o 
   4   2   9        0.96        2.16      3.03 o 
   5   2   9      307.95      326.52     10.01 o 
   6   2   9      106.98      114.65     24.33 o 
   7   2   9        8.40        5.38      7.32 o 
   8   2   9      128.89      152.19     11.19 o 
   9   2   9       28.15       19.80      8.83 o 
  10   2   9       47.39       61.35     10.33 o 
  -5   3   9      266.51      285.45     12.06 o 
  -4   3   9      345.16      343.14     12.27 o 
  -3   3   9      159.23      144.87      8.27 o 
  -2   3   9        2.90        2.59      2.18 o 
  -1   3   9        4.78        7.35      2.10 o 
   0   3   9       32.93       39.95      3.35 o 
   1   3   9      327.69      312.11      4.41 o 
   2   3   9       71.77       79.18      6.78 o 
   3   3   9      477.48      502.42     15.50 o 
   4   3   9      270.34      284.21      8.18 o 
   5   3   9      409.91      456.28      7.65 o 
   6   3   9       91.22      102.68      5.17 o 
   7   3   9      144.98      135.07      7.37 o 
   8   3   9       45.69       58.12      6.44 o 
   9   3   9        0.06       -3.14      6.29 o 
  10   3   9       19.36       12.19      6.22 o 
  -4   4   9        0.07        4.09      6.67 o 
  -3   4   9        5.30        9.47      6.46 o 
  -2   4   9      125.83      126.92      8.55 o 
  -1   4   9        4.34        3.80      2.34 o 
   0   4   9      627.49      631.24      6.65 o 
   1   4   9      758.69      728.95      7.30 o 
   2   4   9      403.13      409.96      8.61 o 
   3   4   9      669.58      660.49     15.71 o 
   4   4   9      311.46      306.21      7.12 o 
   5   4   9      215.51      241.65      4.98 o 
   6   4   9        3.37        4.14      4.02 o 
   7   4   9       21.49       20.01      3.73 o 
   8   4   9        0.20       -1.77      5.95 o 
   9   4   9        9.73       15.82      6.00 o 
  10   4   9        0.36       -0.69      6.88 o 
  -4   5   9       81.90       58.77     16.58 o 
  -3   5   9      262.46      290.18     12.49 o 
  -2   5   9      421.29      410.95     21.10 o 
  -1   5   9      149.98      130.37      7.78 o 
   0   5   9       49.02       52.13      4.01 o 
   1   5   9      317.47      316.50      4.61 o 
   2   5   9      138.71      131.58      4.83 o 
   3   5   9      196.12      183.40      8.83 o 
   4   5   9       88.98       88.26      3.53 o 
   5   5   9       13.03        9.87      4.12 o 
   6   5   9       25.87       31.43      5.73 o 
   7   5   9        7.56       10.57      4.32 o 
   8   5   9       15.23        5.94      7.33 o 
   9   5   9       29.28       36.81      8.31 o 
  10   5   9        7.93        6.38      7.14 o 
  -3   6   9      272.89      289.75     22.39 o 
  -2   6   9      299.50      301.16     13.13 o 
  -1   6   9      102.46       93.43      9.04 o 
   0   6   9       36.13       29.68      3.54 o 
   1   6   9       60.60       59.44      2.70 o 
   2   6   9       16.62       16.63      3.86 o 
   3   6   9       56.97       64.34      3.83 o 
   4   6   9        3.14        4.27      2.90 o 
   5   6   9      116.66      135.58      7.67 o 
   6   6   9      171.16      190.06      7.40 o 
   7   6   9       52.26       57.02      4.36 o 
   8   6   9      168.98      161.30      6.49 o 
   9   6   9       13.15       40.75     18.84 o 
  10   6   9        0.98        4.89      6.04 o 
  -2   7   9       18.03       25.40     15.71 o 
  -1   7   9       24.47       25.83      8.40 o 
   0   7   9        0.03       -4.87      5.38 o 
   1   7   9      203.79      194.76      5.44 o 
   2   7   9      144.97      154.58     14.21 o 
   3   7   9        5.14        8.95      3.10 o 
   4   7   9      237.55      246.60      7.79 o 
   5   7   9      190.02      188.33      7.57 o 
   6   7   9      178.55      180.26      5.42 o 
   7   7   9      123.50      131.03      6.03 o 
   8   7   9      131.42      123.73      7.98 o 
   9   7   9       62.02       64.50      6.10 o 
  10   7   9        6.24        8.73     11.52 o 
  -1   8   9       50.97       54.46     10.12 o 
   0   8   9      113.69       91.19     18.30 o 
   1   8   9       67.26       71.07     11.09 o 
   2   8   9      113.80      108.92      5.94 o 
   3   8   9      127.30      129.86      3.51 o 
   4   8   9      432.58      425.74      9.76 o 
   5   8   9        6.22        6.70      3.15 o 
   6   8   9       47.20       34.19      6.70 o 
   7   8   9       35.38       26.45      5.37 o 
   8   8   9       10.98        8.92      5.44 o 
   9   8   9        2.52        1.05      4.64 o 
  10   8   9       28.93       27.09      5.62 o 
   1   9   9       92.00       88.26      9.69 o 
   2   9   9       48.21       50.16      8.40 o 
   3   9   9       68.35       73.65      3.72 o 
   4   9   9       65.59       57.21      4.19 o 
   5   9   9        1.51        1.92      3.25 o 
   6   9   9        7.87        3.35      3.24 o 
   7   9   9        1.14        1.37      5.11 o 
   8   9   9       47.02       49.95      7.21 o 
   9   9   9       24.85       21.34      5.81 o 
   2  10   9        0.10        5.60      7.53 o 
   3  10   9       12.18        4.74      7.10 o 
   4  10   9        2.41        1.74      2.81 o 
   5  10   9       96.51       82.59      6.43 o 
   6  10   9       56.87       62.45      5.50 o 
   7  10   9       16.53       11.66      5.60 o 
   8  10   9       87.38       92.24      8.50 o 
  -2  -7  10        0.83       -3.01     10.98 o 
  -1  -7  10        0.31       -0.86     10.12 o 
   0  -7  10        2.91       -0.86     10.12 o 
   1  -7  10        2.72       12.49     20.45 o 
  -4  -6  10       50.24       87.81     28.52 o 
  -3  -6  10      117.31      101.85     12.06 o 
  -2  -6  10        0.77        3.66     18.08 o 
  -1  -6  10       92.26       90.84     23.68 o 
   0  -6  10        0.01        4.09      9.90 o 
   1  -6  10        0.28        4.31      9.90 o 
   2  -6  10        0.12        0.22      9.04 o 
   3  -6  10       11.94        4.84      6.56 o 
  -5  -5  10      140.08      132.21     11.41 o 
  -4  -5  10       14.07       13.54      3.41 o 
  -3  -5  10       17.93       15.24      6.68 o 
  -2  -5  10       12.35       27.98     10.55 o 
  -1  -5  10       13.48       14.42      9.90 o 
   0  -5  10       21.76       13.78     10.12 o 
   1  -5  10       31.06       30.35     10.76 o 
   2  -5  10        1.36       -3.01     16.79 o 
   3  -5  10        0.09        3.93      6.25 o 
   4  -5  10       23.25       26.59      8.54 o 
   5  -5  10       15.44       15.34      6.92 o 
  -5  -4  10       15.14        7.42      3.21 o 
  -4  -4  10        2.78       -0.20      3.25 o 
  -3  -4  10       20.71       17.01      2.29 o 
  -2  -4  10       34.79       30.08     20.24 o 
  -1  -4  10       72.14       63.07     19.37 o 
   0  -4  10        8.25       18.30     17.22 o 
   1  -4  10        8.71        5.17     15.93 o 
   2  -4  10        6.32       10.33      9.69 o 
   3  -4  10       49.36       56.88      7.60 o 
   4  -4  10        2.43        8.68     10.23 o 
   5  -4  10        1.92        5.09      6.25 o 
   6  -4  10        0.95       -2.59      7.84 o 
  -5  -3  10       28.40       16.16      4.10 o 
  -4  -3  10      181.59      156.42     13.24 o 
  -3  -3  10      125.62      126.88     13.13 o 
  -2  -3  10      153.46      136.05      8.07 o 
  -1  -3  10       54.56       38.94      8.72 o 
   0  -3  10      567.70      605.98     19.37 o 
   1  -3  10       67.71       73.62     10.98 o 
   2  -3  10        0.38        3.75      5.67 o 
   3  -3  10       22.55       17.56      8.52 o 
   4  -3  10        0.18       -3.33      7.68 o 
   5  -3  10        3.83        4.79      7.72 o 
   6  -3  10        0.12        1.25      7.49 o 
   7  -3  10        0.18        3.42      7.72 o 
  -5  -2  10      162.15      153.74     10.12 o 
  -4  -2  10      256.81      245.66     12.27 o 
  -3  -2  10      285.74      253.49      6.78 o 
  -2  -2  10      214.46      199.74      5.93 o 
  -1  -2  10       55.00       49.94      8.61 o 
   0  -2  10      207.71      138.00     47.57 o 
   1  -2  10        0.30        0.43      7.10 o 
   2  -2  10        0.25       -0.85      5.83 o 
   3  -2  10        0.04        6.85      6.81 o 
   4  -2  10       59.29       55.54      7.33 o 
   5  -2  10       26.56       24.84      6.71 o 
   6  -2  10        9.90        6.70      6.19 o 
   7  -2  10        5.15        1.61      8.29 o 
   8  -2  10        0.39        7.39      7.74 o 
  -5  -1  10      181.27      166.26      5.25 o 
  -4  -1  10      116.60      132.17      4.71 o 
  -3  -1  10       34.61       20.94      4.32 o 
  -2  -1  10        0.74        1.54      2.35 o 
  -1  -1  10        5.13        7.66      3.66 o 
   0  -1  10        0.16       -0.77      2.37 o 
   1  -1  10       71.73       74.48      6.07 o 
   2  -1  10      550.20      617.24     26.59 o 
   3  -1  10      142.42      137.20      9.83 o 
   4  -1  10      103.67      133.00     14.75 o 
   5  -1  10       77.83       71.35      8.89 o 
   6  -1  10       32.17       51.67     14.21 o 
   7  -1  10        9.37       11.41      6.19 o 
   8  -1  10        4.63       -2.34      5.98 o 
  -5   0  10       40.95       29.69      6.09 o 
  -4   0  10       16.49       14.64      4.20 o 
  -3   0  10      301.98      299.43      6.46 o 
  -2   0  10       67.20       71.02      3.70 o 
  -1   0  10      183.73      182.35      5.85 o 
   0   0  10      169.93      162.75      3.96 o 
   1   0  10      384.01      397.67     11.30 o 
   2   0  10      260.91      245.54     15.28 o 
   3   0  10      206.35      202.39      8.33 o 
   4   0  10      237.40      239.23      9.25 o 
   5   0  10        0.11       -5.58      5.58 o 
   6   0  10       17.24       15.31      1.89 o 
   7   0  10        1.18       -2.37      7.75 o 
   8   0  10        0.04       12.92      8.61 o 
   9   0  10       11.50       12.06     15.71 o 
  -5   1  10       95.70      101.39      7.75 o 
  -4   1  10      179.91      170.70      8.47 o 
  -3   1  10      742.19      712.39      8.36 o 
  -2   1  10      145.57      154.98      8.27 o 
  -1   1  10      200.71      206.55      5.81 o 
   0   1  10      320.87      328.82      5.78 o 
   1   1  10      146.92      160.60      3.91 o 
   2   1  10       21.54       20.51      6.01 o 
   3   1  10       28.45       23.98      5.12 o 
   4   1  10       72.45       65.71      8.40 o 
   5   1  10       15.74       11.96      6.24 o 
   6   1  10        0.06       -1.05      1.71 o 
   7   1  10       39.97       43.51      6.46 o 
   8   1  10       19.20       20.88      9.04 o 
   9   1  10       14.63       21.53      9.47 o 
  -4   2  10      334.93      326.56     11.19 o 
  -3   2  10      597.39      561.08     17.78 o 
  -2   2  10       10.22       21.56      6.15 o 
  -1   2  10      185.34      182.56      4.22 o 
   0   2  10       59.44       54.85      3.94 o 
   1   2  10        2.34       -0.11      2.57 o 
   2   2  10       10.88        7.07      4.90 o 
   3   2  10      208.09      206.71      5.48 o 
   4   2  10      263.52      272.74      7.64 o 
   5   2  10      198.76      213.09     16.68 o 
   6   2  10        0.88        2.32      2.05 o 
   7   2  10       61.98       72.61     10.44 o 
   8   2  10       41.92       33.74     32.72 o 
   9   2  10        6.50       -1.72     14.21 o 
  -4   3  10       41.78       46.07     12.70 o 
  -3   3  10        0.50        1.51      5.38 o 
  -2   3  10        0.02        1.79      1.52 o 
  -1   3  10       20.13       16.18      3.54 o 
   0   3  10      112.00      109.95      4.55 o 
   1   3  10      273.90      272.30      6.03 o 
   2   3  10       33.29       40.40      3.32 o 
   3   3  10      203.03      198.09      7.36 o 
   4   3  10      266.16      266.83      7.13 o 
   5   3  10      124.57      132.70     12.59 o 
   6   3  10       63.86       76.15      5.60 o 
   7   3  10       31.36       32.70      3.55 o 
   8   3  10       38.94       39.17      4.37 o 
   9   3  10        1.23        3.44      8.18 o 
  10   3  10        1.33       -0.22      8.18 o 
  -3   4  10       69.09       69.96      8.18 o 
  -2   4  10      139.78      167.26      9.04 o 
  -1   4  10      178.03      183.61     11.87 o 
   0   4  10        6.82        7.99      1.89 o 
   1   4  10      108.83       99.17      4.36 o 
   2   4  10      137.66      138.63      7.00 o 
   3   4  10      394.74      385.45     10.01 o 
   4   4  10      203.56      217.74      6.76 o 
   5   4  10       47.09       44.43      5.18 o 
   6   4  10        0.82        3.99      3.04 o 
   7   4  10       15.04        9.81      5.08 o 
   8   4  10        0.79       -0.31      3.08 o 
   9   4  10        3.20        9.73      6.13 o 
  10   4  10        4.12       -3.90     10.98 o 
  -3   5  10      219.26      260.26     12.06 o 
  -2   5  10      309.61      314.29     12.49 o 
  -1   5  10      257.76      266.29     17.44 o 
   0   5  10      658.27      644.44     14.24 o 
   1   5  10      106.35      105.75      5.14 o 
   2   5  10       84.85       88.47      6.50 o 
   3   5  10       59.34       47.67      4.51 o 
   4   5  10        1.83        0.49      3.62 o 
   5   5  10       16.40       11.99      3.38 o 
   6   5  10        9.24       13.90      3.28 o 
   7   5  10        3.92        4.96      3.24 o 
   8   5  10      110.25      108.16      5.56 o 
   9   5  10       29.58       32.23      4.92 o 
  10   5  10       24.77       43.41      9.49 o 
  -2   6  10      185.56      176.30     18.94 o 
  -1   6  10       67.56       79.00      8.61 o 
   0   6  10      130.66      131.10      9.26 o 
   1   6  10       36.26       32.81      3.29 o 
   2   6  10        3.99        3.39      3.12 o 
   3   6  10        1.37        0.47      3.58 o 
   4   6  10      185.50      187.86      6.88 o 
   5   6  10      122.88      119.56      4.45 o 
   6   6  10      116.42      143.30     12.52 o 
   7   6  10       24.94       27.10      4.81 o 
   8   6  10       50.99       57.88      4.72 o 
   9   6  10      191.15      196.47      7.37 o 
  10   6  10       40.28       20.74     10.23 o 
  -1   7  10        0.01        2.80     13.13 o 
   0   7  10        1.98        6.03      7.10 o 
   1   7  10      131.81      129.63      8.20 o 
   2   7  10      402.83      399.18     17.54 o 
   3   7  10       39.19       41.73      5.02 o 
   4   7  10      221.82      247.73      7.70 o 
   5   7  10       39.54       46.65      3.72 o 
   6   7  10       85.73       92.49      4.59 o 
   7   7  10       44.26       51.17      6.41 o 
   8   7  10       20.44       20.40      4.73 o 
   9   7  10       25.34       17.70      5.59 o 
   0   8  10       81.93       90.20     10.98 o 
   1   8  10      175.26      108.85     35.52 o 
   2   8  10      228.39      207.72      6.78 o 
   3   8  10      101.75       86.83      6.89 o 
   4   8  10      237.06      234.73      9.36 o 
   5   8  10        0.13       -0.14      4.78 o 
   6   8  10        9.49        8.61      3.89 o 
   7   8  10        0.02        6.53      4.25 o 
   8   8  10        1.10       -1.78      3.82 o 
   9   8  10        3.82        6.16      5.14 o 
   2   9  10        7.55        9.04     12.70 o 
   3   9  10       21.12       27.86     10.44 o 
   4   9  10       37.62       43.82     10.02 o 
   5   9  10       21.92       30.90      6.52 o 
   6   9  10       12.52       11.88      5.08 o 
   7   9  10        8.24        6.90      4.33 o 
   8   9  10       18.18       19.03      4.58 o 
   5  10  10       43.89       41.99      4.64 o 
   6  10  10       10.96        9.61      3.93 o 
  -1  -6  11        9.14        5.38     11.19 o 
   0  -6  11        6.01        8.18     11.19 o 
   1  -6  11        0.69       15.93     11.62 o 
  -3  -5  11        3.97        8.61      9.90 o 
  -2  -5  11       15.55       24.54     10.98 o 
  -1  -5  11        0.34        0.22      9.04 o 
   0  -5  11        8.41        9.04     10.33 o 
   1  -5  11       33.45       18.30     20.24 o 
   2  -5  11       15.79        9.90     10.98 o 
   3  -5  11        6.14        3.05      8.68 o 
  -4  -4  11       17.26       15.50      8.83 o 
  -3  -4  11        2.93       -3.01      8.40 o 
  -2  -4  11       31.40       28.85     10.12 o 
  -1  -4  11       18.98       10.33      9.47 o 
   0  -4  11      140.65      148.32     13.35 o 
   1  -4  11       62.85       86.32     12.49 o 
   2  -4  11       38.86       39.73      7.54 o 
   3  -4  11       13.50       17.01      9.26 o 
   4  -4  11        0.96        8.06      8.56 o 
   5  -4  11        0.81        0.91     10.69 o 
  -4  -3  11      164.35      131.17     19.05 o 
  -3  -3  11       41.76       37.22      9.69 o 
  -2  -3  11       85.65       93.00     17.87 o 
  -1  -3  11      117.27      150.26     20.02 o 
   0  -3  11       33.95       48.44     10.33 o 
   1  -3  11       67.55       73.62     11.41 o 
   2  -3  11        3.36        1.08      7.32 o 
   3  -3  11        1.98        1.08      5.88 o 
   4  -3  11        0.09       -1.89      6.19 o 
   5  -3  11        9.47       11.17      6.92 o 
   6  -3  11        0.09       -0.72     10.96 o 
  -4  -2  11      160.25      159.22     11.41 o 
  -3  -2  11       13.92       22.42      4.84 o 
  -2  -2  11       35.35       32.34      6.24 o 
  -1  -2  11        8.53        5.75      4.74 o 
   0  -2  11        0.65        5.38      7.53 o 
   1  -2  11       14.93       13.66      5.82 o 
   2  -2  11       73.26       96.92     11.30 o 
   3  -2  11      243.23      278.32     13.78 o 
   4  -2  11       45.21       49.45      9.07 o 
   5  -2  11       18.35       18.87      6.96 o 
   6  -2  11        9.31        8.62      8.12 o 
   7  -2  11       11.62       14.18      7.08 o 
  -4  -1  11        0.72        8.17      3.26 o 
  -3  -1  11        0.83        4.54      2.80 o 
  -2  -1  11       11.48        9.18      2.71 o 
  -1  -1  11       29.74       37.57      9.04 o 
   0  -1  11       50.26       46.65      3.05 o 
   1  -1  11      113.69      132.77     14.10 o 
   2  -1  11        0.77        2.60      5.06 o 
   3  -1  11       67.03       75.31      7.20 o 
   4  -1  11       11.97       16.63     11.25 o 
   5  -1  11       83.84       94.14     12.16 o 
   6  -1  11       17.91       17.97      8.16 o 
   7  -1  11        0.56       -2.56      6.19 o 
  -4   0  11       28.70       42.04     12.59 o 
  -3   0  11       91.83      109.27      5.01 o 
  -2   0  11      144.17      122.04      4.94 o 
  -1   0  11       44.73       57.83      3.67 o 
   0   0  11       90.16       98.21      8.23 o 
   1   0  11      149.32      155.03      6.74 o 
   2   0  11       47.93       52.13      7.43 o 
   3   0  11       70.51       73.78      8.47 o 
   4   0  11        3.58       -0.10      5.27 o 
   5   0  11        0.65       -4.10      5.73 o 
   6   0  11        3.86        5.56      6.07 o 
   7   0  11        0.23       -1.02      7.53 o 
   8   0  11        0.05        0.22     13.78 o 
  -4   1  11      185.58      193.10      8.40 o 
  -3   1  11      324.31      317.50      6.04 o 
  -2   1  11      116.62      122.01      5.14 o 
  -1   1  11      555.20      548.53     10.24 o 
   0   1  11      123.21      126.86      6.31 o 
   1   1  11       53.43       54.84      5.83 o 
   2   1  11        0.13        4.95      5.65 o 
   3   1  11       20.27       27.15      5.48 o 
   4   1  11       17.95       21.61      5.79 o 
   5   1  11        0.05        1.88      2.22 o 
   6   1  11       14.58       18.08     14.85 o 
   7   1  11       24.57       31.64      9.69 o 
   8   1  11        7.48       10.76      9.04 o 
  -3   2  11       56.95       53.39      6.24 o 
  -2   2  11        6.63        6.82      2.51 o 
  -1   2  11      170.85      156.05      3.64 o 
   0   2  11        2.49        0.89      2.50 o 
   1   2  11        0.17        1.74      2.23 o 
   2   2  11       36.04       41.56     12.70 o 
   3   2  11       19.22       24.05      2.36 o 
   4   2  11       69.14       78.16      4.15 o 
   5   2  11       61.65       63.70      4.33 o 
   6   2  11       26.71       26.49      2.29 o 
   7   2  11       11.47       10.29      3.44 o 
   8   2  11       58.76       71.25     19.16 o 
   9   2  11       36.91       33.58     10.33 o 
  -3   3  11        0.29       10.12      6.03 o 
  -2   3  11       16.01       11.41      5.38 o 
  -1   3  11        0.54        1.12      2.16 o 
   0   3  11       43.19       57.34      6.12 o 
   1   3  11      203.53      234.47      4.57 o 
   2   3  11      106.67      109.92      5.21 o 
   3   3  11       97.66       98.71      3.70 o 
   4   3  11       79.06       82.31      4.96 o 
   5   3  11       73.43       69.78      7.86 o 
   6   3  11       66.05       64.19     12.16 o 
   7   3  11        6.88        1.73      3.55 o 
   8   3  11        2.85        3.20      4.62 o 
   9   3  11        7.72        4.80      5.18 o 
  -2   4  11      154.40      170.49      9.26 o 
  -1   4  11      147.69      133.58     13.22 o 
   0   4  11      605.95      558.32      7.64 o 
   1   4  11      308.17      284.88      6.26 o 
   2   4  11      154.34      144.93      4.52 o 
   3   4  11      135.21      132.25      5.73 o 
   4   4  11        7.65        8.06      2.96 o 
   5   4  11       49.25       42.94      3.91 o 
   6   4  11       35.06       44.21     10.01 o 
   7   4  11       11.91       12.39      3.55 o 
   8   4  11        9.29       11.21      3.55 o 
   9   4  11        2.65        5.66      6.68 o 
  -2   5  11      210.82      205.15     10.76 o 
  -1   5  11      198.64      218.28     10.33 o 
   0   5  11      234.90      229.68      7.46 o 
   1   5  11       66.36       61.81      3.30 o 
   2   5  11        4.83        6.29      3.30 o 
   3   5  11        0.06        0.50      3.27 o 
   4   5  11       14.89       13.62      5.89 o 
   5   5  11        5.17       13.00      3.46 o 
   6   5  11        2.98        2.26      4.57 o 
   7   5  11       65.09       79.02     12.49 o 
   8   5  11       14.22       11.68      4.17 o 
   9   5  11       52.04       45.39      5.16 o 
  -1   6  11        6.56        3.01     11.62 o 
   0   6  11       13.78       14.85      6.89 o 
   1   6  11       10.55        7.24      2.30 o 
   2   6  11      181.38      174.55      9.33 o 
   3   6  11      226.37      221.45      6.00 o 
   4   6  11       80.27       98.78     10.98 o 
   5   6  11       89.94       96.78     14.32 o 
   6   6  11       53.09       61.79     10.12 o 
   7   6  11       32.68       39.96      7.24 o 
   8   6  11        7.21        3.81      4.61 o 
   9   6  11        1.17        1.04      4.71 o 
   0   7  11       22.30       33.37     14.42 o 
   1   7  11       92.66       80.42      6.22 o 
   2   7  11       91.49       94.70      6.13 o 
   3   7  11      138.34      133.75      7.10 o 
   4   7  11       28.70       18.27      6.89 o 
   5   7  11       88.53      103.99      6.51 o 
   6   7  11       29.65       29.08      4.30 o 
   7   7  11        2.68       -2.32      3.83 o 
   8   7  11        0.23        0.57      3.84 o 
   9   7  11        1.44        4.26      4.37 o 
   2   8  11       64.94       73.41      8.61 o 
   3   8  11       83.45       73.10      9.69 o 
   4   8  11       26.52       26.34      6.57 o 
   5   8  11        4.22        3.58      4.77 o 
   6   8  11        8.25        3.89      3.79 o 
   7   8  11        2.11       -0.47      3.83 o 
   8   8  11        0.83        0.29      3.62 o 
   4   9  11        2.84        3.03      4.75 o 
   5   9  11        5.90        7.15      5.70 o 
   6   9  11        4.14        2.29      4.00 o 
  -1  -4  12       86.30      125.29     13.35 o 
   0  -4  12       13.46       13.78     10.33 o 
   1  -4  12       19.77       17.22     10.98 o 
   2  -4  12       10.35        6.75      8.32 o 
   3  -4  12        0.09       -1.66      6.61 o 
  -2  -3  12       15.72        9.47      8.61 o 
  -1  -3  12       20.79       13.99      9.04 o 
   0  -3  12        2.49       -2.37      8.61 o 
   1  -3  12        0.83       -0.27      5.67 o 
   2  -3  12        8.31        1.65      7.68 o 
   3  -3  12        3.76       -1.20      6.19 o 
   4  -3  12        0.02       13.97      7.17 o 
   5  -3  12        3.61        5.26      7.13 o 
  -3  -2  12       25.14       16.15      7.32 o 
  -2  -2  12       11.20       15.50      7.75 o 
  -1  -2  12        2.08        6.24     13.35 o 
   0  -2  12       15.15       10.79      5.52 o 
   1  -2  12        3.78        7.25      5.73 o 
   2  -2  12        9.13       11.58      6.19 o 
   3  -2  12        2.42        3.63     10.57 o 
   4  -2  12        2.57        4.06      8.47 o 
   5  -2  12       14.71       16.68     12.38 o 
   6  -2  12       12.29       14.79      7.48 o 
  -3  -1  12        0.01        1.04      4.52 o 
  -2  -1  12       11.88       17.38      3.12 o 
  -1  -1  12       32.15       29.06      5.15 o 
   0  -1  12       56.30       71.12      6.07 o 
   1  -1  12       47.83       52.90      6.28 o 
   2  -1  12       69.89       75.05      8.99 o 
   3  -1  12        1.46        1.29      5.48 o 
   4  -1  12        0.62       11.14      6.40 o 
   5  -1  12       59.84       67.83     13.24 o 
   6  -1  12        3.97       -0.30      7.52 o 
  -3   0  12       48.92       56.59      6.13 o 
  -2   0  12      186.89      164.64      6.64 o 
  -1   0  12      201.92      187.87      6.68 o 
   0   0  12      113.01       95.70      3.09 o 
   1   0  12       97.43       96.89     13.78 o 
   2   0  12      109.33      126.79      7.35 o 
   3   0  12        0.05        5.44      6.89 o 
   4   0  12        0.23        6.98     10.33 o 
   5   0  12       92.05      103.97      8.52 o 
   6   0  12       10.69        7.53      8.11 o 
   7   0  12        0.16        5.02      8.70 o 
  -2   1  12      143.69      134.97      5.04 o 
  -1   1  12       33.84       32.08      3.40 o 
   0   1  12       94.06       85.75      3.49 o 
   1   1  12       17.94       13.95      5.73 o 
   2   1  12        2.20       -4.03      5.81 o 
   3   1  12        0.24       -1.96      6.25 o 
   4   1  12       15.98       22.79      6.10 o 
   5   1  12        3.23        5.01      6.46 o 
   6   1  12       90.74       97.32     10.87 o 
   7   1  12        4.69        1.72      8.61 o 
   8   1  12        4.24       10.76      9.47 o 
  -2   2  12        4.63        2.82      3.65 o 
  -1   2  12        3.14        1.82      3.02 o 
   0   2  12        6.14        1.43      2.77 o 
   1   2  12       24.77       21.82      5.18 o 
   2   2  12      114.60      124.51      7.06 o 
   3   2  12       67.27       90.71     10.44 o 
   4   2  12       69.92       64.26      6.61 o 
   5   2  12       27.31       29.83      8.08 o 
   6   2  12       71.11      108.06     10.98 o 
   7   2  12        7.60        1.94      8.18 o 
   8   2  12        0.71        6.46     16.36 o 
  -2   3  12       25.11       17.44      5.60 o 
  -1   3  12       63.72       59.57      4.45 o 
   0   3  12      163.14      154.41      6.71 o 
   1   3  12       89.23       86.96      9.04 o 
   2   3  12      167.71      170.15      6.57 o 
   3   3  12       34.36       25.94      6.41 o 
   4   3  12       45.33       46.58      7.69 o 
   5   3  12       64.19       48.55      5.07 o 
   6   3  12       64.76       51.73      4.68 o 
   7   3  12        0.28        2.15     13.78 o 
   8   3  12        1.07       -2.80      8.61 o 
  -1   4  12      249.06      251.86      9.90 o 
   0   4  12       50.84       51.82      3.07 o 
   1   4  12      114.76      112.77      5.08 o 
   2   4  12       86.45       76.61     10.76 o 
   3   4  12       17.56       16.90      3.93 o 
   4   4  12       14.38        8.57      2.99 o 
   5   4  12       16.18       11.10      5.38 o 
   6   4  12        0.18        1.24      2.60 o 
   7   4  12       19.60       13.98      5.49 o 
   8   4  12        2.27       -0.99      4.37 o 
   0   5  12       17.28       14.64     10.55 o 
   1   5  12       36.95       27.38      3.88 o 
   2   5  12       26.54       24.74      3.80 o 
   3   5  12       49.83       47.27      3.31 o 
   4   5  12        2.55        4.00      3.60 o 
   5   5  12       24.02       27.10      6.42 o 
   6   5  12       29.08       34.88     10.98 o 
   7   5  12       47.05       57.51     10.44 o 
   8   5  12        7.29        8.42      5.79 o 
   1   6  12        0.10       -1.29      5.81 o 
   2   6  12       11.93        8.61      3.64 o 
   3   6  12       72.54       76.34      4.03 o 
   4   6  12       24.51       21.86      5.02 o 
   5   6  12       92.64       96.43      5.12 o 
   6   6  12       55.78       57.51      4.94 o 
   7   6  12       10.73        5.79      5.70 o 
   8   6  12        0.19        7.85      4.52 o 
   2   7  12       35.75       44.13      7.32 o 
   3   7  12       34.98       35.12      3.71 o 
   4   7  12        9.48       -0.31      5.85 o 
   5   7  12       93.60       90.25      5.39 o 
   6   7  12       31.70       34.60      4.71 o 
   7   7  12        4.88       -0.29      3.54 o 
   5   8  12       41.28       34.60      5.84 o 
   0  -2  13        9.65       13.88      8.29 o 
   1  -2  13        4.43        7.69      5.82 o 
   2  -2  13       73.35       94.99     16.25 o 
   3  -2  13       12.13        8.57      6.77 o 
   4  -2  13        0.80       -3.94      7.82 o 
  -1  -1  13       38.57       26.55      6.48 o 
   0  -1  13       67.62       69.26      7.49 o 
   1  -1  13       22.85       19.55      6.46 o 
   2  -1  13       63.21       75.20      8.86 o 
   3  -1  13       21.29       24.89     12.17 o 
   4  -1  13        8.90        8.51      6.86 o 
   5  -1  13       34.13       35.99      8.00 o 
  -1   0  13        1.80        7.67      4.99 o 
   0   0  13       38.84       46.68      6.68 o 
   1   0  13       37.33       51.97     10.66 o 
   2   0  13       52.45       45.01      8.18 o 
   3   0  13       16.38        5.50      9.58 o 
   4   0  13       61.19       77.03     25.62 o 
   5   0  13        3.76        1.08      7.24 o 
   6   0  13       11.11       17.23      7.69 o 
  -1   1  13        3.55        5.37      4.13 o 
   0   1  13        8.45        7.45      2.45 o 
   1   1  13        0.80        6.15      4.38 o 
   2   1  13        6.96        2.87      5.43 o 
   3   1  13        3.04       -0.24      5.65 o 
   4   1  13        3.75        0.74      5.27 o 
   5   1  13       28.79       29.67      9.69 o 
   6   1  13       62.47       50.85     14.42 o 
   0   2  13        0.38        3.60      2.32 o 
   1   2  13        0.16        2.65      4.43 o 
   2   2  13       44.05       49.94      6.14 o 
   3   2  13       24.68       24.80      7.09 o 
   4   2  13       30.80       25.10      6.25 o 
   5   2  13       40.46       37.63     12.35 o 
   6   2  13       18.99        8.28      6.80 o 
   7   2  13        0.76       -7.23      7.23 o 
   0   3  13       39.51       36.99      4.10 o 
   1   3  13       89.82       90.72      8.18 o 
   2   3  13       37.76       47.48     22.50 o 
   3   3  13        4.33        6.75      5.39 o 
   4   3  13       45.02       51.91      6.28 o 
   5   3  13        1.51       -0.39      6.81 o 
   6   3  13        0.93       -3.01      7.75 o 
   7   3  13        2.22       10.76     16.15 o 
   1   4  13       73.07       70.87      4.70 o 
   2   4  13        7.37        6.11      6.35 o 
   3   4  13        1.22        4.33      4.83 o 
   4   4  13       15.41        5.73      3.58 o 
   5   4  13        3.14       -2.24      3.79 o 
   6   4  13       11.51       11.19      8.18 o 
   7   4  13       11.63       16.79      9.04 o 
   2   5  13        5.07        2.02      5.39 o 
   3   5  13        0.91        2.26      5.20 o 
   4   5  13        0.08        1.81      3.02 o 
   5   5  13       22.81       28.06     12.16 o 
   6   5  13       24.51       26.87     11.62 o 
   7   5  13       19.21        7.75      3.66 o 
   3   6  13       24.13       30.68      3.98 o 
   4   6  13       20.33        7.38      4.10 o 
   5   6  13       52.76       42.14      5.88 o 
   6   6  13       14.12       13.27     10.98 o 
   3   2  14       25.98       21.53      8.83 o 
                                                 
